# Supplementary material for: Dynamic perceptive compensation for the rotating snakes illusion with eye tracking
Source: PLoS One. 2021 Mar 4;16(3):e0247937. doi: 10.1371/journal.pone.0247937 (PMC7932078; doi:10.1371/journal.pone.0247937)
Supplement: S1 Dataset — Data from a pilot study to investigate the sampling rate of eye tracking, provided in CSV format. (CSV) [file pone.0247937.s001.csv]

16:11:1
6801	983.561	584.559
6827	982.358	582.729
6847	986.898	583.729
6867	984.675	582.604
6887	981.662	583.972
6907	980.435	583.972
6926	980.545	586.125
6960	982.382	590.447
6995	981.707	586.162
7016	981.481	585.518
7036	978.671	585.01
7057	980.241	583.673
7077	977.438	583.63
7097	952.73	570.535
7117	899.291	537.359
7138	760.797	463.167
7158	707.818	439.148
7178	711.706	437.76
7199	710.166	435.529
7222	711.025	436.727
7241	710.567	439.549
7262	712.882	441.429
7281	712.568	445.502
7330	713.389	449.577
7349	714.83	446.727
7369	715.746	445.381
7390	709.958	446.939
7411	713.778	447.918
7431	715.779	449.098
7451	716.963	449.416
7471	714.243	449.898
7491	711.236	449.665
7511	712.424	448.394
7531	714.116	446.102
7551	714.837	446.609
7570	715.099	449.402
7594	716.16	447.994
7615	719.407	451.252
7635	716.207	453.514
7655	715.543	449.986
7675	713.349	452.542
7694	714.393	453.807
7714	712.285	455.023
7734	711.351	454.292
7754	710.319	447.641
7774	712.477	447.815
7794	712.346	449.284
7814	710.528	447.882
7834	713.503	447.75
7854	713.782	449.208
7877	716.257	451.333
7897	772.678	458.758
7917	0	0
7936	0	0
7957	0	0
7978	0	0
8023	1564.82	893.008
8045	1479.39	705.015
8066	1476.48	675.582
8090	1486.93	690.765
8112	1486.93	690.765
8133	1486.93	690.765
8154	1486.93	690.765
8176	1486.93	690.765
8197	834.45	389.778
8218	768.615	367.088
8239	771.557	367.228
8260	776.56	365.552
8282	777.251	361.812
8303	774.227	367
8324	773.785	362.525
8346	777.734	362.288
8367	780.085	361.276
8388	780.829	362.213
8409	778.281	365.968
8430	780.375	364.99
8451	781.211	363.285
8472	779.085	354.649
8494	791.553	256.951
8515	824.818	170.707
8536	830.488	155.421
8557	834.574	154.32
8579	833.536	154.18
8600	837.328	156.62
8621	833.531	153.293
8642	889.18	127.727
8663	944.064	108.744
8684	945.673	104.625
8709	939.314	105.178
8730	939.413	104.413
8751	943.328	100.494
8772	944.781	100.024
8794	943.481	105.484
8815	935.704	105.276
8836	892.437	186.892
8857	845.08	282.291
8881	843.153	291.134
8903	844.972	287.808
8924	844.636	287.565
8946	843.832	289.795
8968	844.774	288.261
8989	842.857	291.423
9010	753.621	364.783
9032	609.305	479.249
9054	556.456	529.064
9075	552.066	532.941
9096	556.075	529.684
9118	558.011	526.749
9140	555.687	530.539
9161	557.806	528.549
9182	559.138	522.919
9203	562	527.093
9224	559.203	528.533
9246	558.541	533.703
9267	560.741	529.944
9288	561.441	531.972
9309	562.392	535.045
9330	561.663	537.201
9351	592.634	536.881
9372	713.178	557.543
9394	1077.35	605.985
9415	1263.21	616.843
9436	1282.76	617.104
9457	1280.72	617.797
9478	1277.06	614.571
9499	1279.12	611.635
9520	1277.74	612.259
9541	1275.91	611.323
9562	1275.21	612.716
9583	1274.36	611.682
9604	1275.81	612.89
9625	1276.8	614.615
9646	1277.87	610.985
9668	1276.4	612.833
9689	1277.1	613.645
9710	1276.99	615.2
9731	1279.82	612.288
9751	1279.36	610.293
9772	1277.09	609.62
9793	1257.62	599.492
9814	1122.2	537.537
9835	953.93	464.445
9857	875.884	440.614
9878	880.764	440.933
9899	882.493	438.909
9920	883.033	439.841
9941	883.572	433.781
9962	878.997	435.48
9982	777.056	410.122
10004	695.442	388.652
10025	514.385	353.82
10046	502.471	350.052
10067	504.003	350.448
10088	507.351	348.043
10110	505.819	347.433
10130	507.081	343.851
10152	505.418	343.445
10173	505.925	342.925
10195	506.422	342.609
10216	503.744	343.083
10237	501.72	341.603
10259	502.703	341.602
10280	502.703	341.602
10301	502.703	341.602
10322	502.703	341.602
10343	502.703	341.602
10364	504.394	332.477
10385	502.232	329.911
10406	462.916	348.381
10428	370.426	374.974
10449	176.916	373.901
10470	180.483	375.847
10492	179.163	375.033
10513	181.909	371.153
10534	180.627	375.874
10555	178.16	375.232
10576	177.676	375.624
10598	177.878	370.6
10619	177.794	369.664
10640	176.642	368.507
10661	175.926	369.681
10682	179.083	367.65
10704	180.059	368.268
10725	177.941	369.997
10746	178.071	368.466
10767	178.793	367.767
10788	178.287	369.059
10810	175.502	366.388
10831	172.034	367.789
10852	174.114	364.136
10873	172.145	368.377
10894	171.833	366.804
10915	174.143	367.988
10936	194.329	366.447
10957	463.455	358.505
10978	949.497	345.729
10999	1285.38	343.629
11020	1393.46	340.906
11041	1392.62	349.313
11062	1390.94	351.897
11083	1394.09	350.226
11104	1388.64	349.609
11126	1386.43	349.852
11147	1390.2	351.237
11168	1393.82	354.331
11189	1392.88	354.234
11210	1388.48	356.393
11232	1390.29	353.347
11253	1390.51	350.426
11275	1483.75	416.429
11297	0	0
11318	0	0
11339	0	0
11360	0	0
11381	0	0
11402	0	0
11423	0	0
11444	1736.87	824.031
11465	1498.82	601.089
11487	1479.79	540.258
11508	1478.07	555.177
11529	1477.32	550.952
11549	1477.49	543.879
11571	1473.72	544.581
11592	1471.77	544.761
11613	1469.23	548.288
11634	1469.27	549.227
11655	1473.23	545.252
11676	1469.25	548.461
11697	1469.54	547.937
11719	1469	549.361
11739	1466.76	549.293
11760	1467.3	548.576
11782	1465.29	546.365
11803	1461.91	548.687
11824	1464.92	544.949
11845	1464.87	544.95
11866	1464.38	549.178
11887	1454.99	547.149
11908	1363.56	510.299
11929	1291.69	485.713
11950	1290.53	484.712
11971	1290.29	485.718
11992	1289.89	483.069
12014	1291.98	481.15
12034	1295.43	475.264
12056	1297.25	478.637
12077	1295.3	478.629
12098	1296.35	478.976
12119	1296.35	478.976
12140	1296.35	478.976
12161	1296.35	478.976
12182	1296.35	478.976
12203	1598.6	433.981
12224	1596.67	432.184
12245	1594.43	428.513
12266	1592.63	430.249
12288	1593.04	433.599
12310	1594.97	437.152
12331	1593.99	435.582
12352	1596.57	437.631
12373	1596.38	434.597
12394	1598.89	433.941
12415	1597.63	437.248
12436	1594.54	439.22
12457	1610.35	437.713
12478	1776.44	483.428
12499	1871.23	529.548
12520	1873.06	531.635
12541	1870.81	526.724
12562	1873.28	525.98
12583	1880.88	533.402
12604	1879.32	531.204
12625	1875.63	533.159
12646	1878.15	537.674
12667	1843.69	501.865
12688	1759.47	410.992
12710	1742.9	389.657
12731	1740.63	388.2
12752	1741.79	386.625
12773	1745.52	389.018
12794	1747.96	389.747
12815	1740.05	386.348
12836	1740.45	390.708
12857	1741.53	386.072
12878	1739.32	384.43
12900	1739.18	386.71
12921	1739.27	386.297
12943	1740.7	369.235
12963	1749.16	247.316
12984	1747.32	138.87
13005	1749.58	122.43
13026	1751.12	113.412
13048	1759.18	116.516
13069	1765.13	114.042
13089	1756.97	111.027
13111	1759.47	113.648
13134	1777.73	99.8223
13156	1843.73	64.7766
13177	1863.78	55.6327
13198	1861.79	52.1247
13219	1868.46	52.8855
13241	1870.39	53.6727
13262	1869.78	52.3195
13283	1869.64	53.1539
13304	1873.36	54.7603
13326	1871.33	53.0759
13347	1869.13	51.8977
13368	1755.79	59.6316
13390	1328.71	63.9687
13411	875.535	76.4067
13432	652.83	80.7609
13453	346.457	119.516
13474	346.782	121.786
13495	348.523	126.163
13517	361.136	121.455
13538	361.445	122.218
13560	357.56	123.547
13581	353.61	121.495
13602	350.685	121.132
13623	345.778	115.873
13644	350.514	113.815
13665	349.089	113.852
13686	349.91	116.353
13707	319.354	116.527
13729	207.913	111.782
13750	144.971	106.399
13771	141.884	104.043
13792	139.642	102.991
13813	137.766	99.5102
13834	133.909	99.5837
13855	130.458	94.0205
13876	130.296	92.005
13897	128.187	88.2995
13919	83.4251	84.4718
13940	26.0947	71.8293
13961	-11.5942	65.2056
13982	-11.3576	59.2757
14005	-13.2017	57.3574
14027	-20.3376	57.5628
14048	-20.2365	54.5484
14069	-19.6926	56.4029
14090	-18.6715	54.0982
14111	-24.3866	50.4159
14133	-24.7778	49.8912
14154	-24.7778	49.8912
14175	-24.7778	49.8912
14196	-24.7778	49.8912
14217	0	0
14238	0	0
14258	0	0
14279	0	0
14303	52.1979	770.046
14325	259.653	642.533
14347	278.063	654.791
14368	271.345	651.575
14389	276.291	647.856
14410	271.691	646.272
14432	276.603	651.287
14454	280.512	655.817
14477	280.68	657.07
14498	280.967	660.847
14520	278.177	659.125
14541	255.552	733.638
14562	217.668	881.957
14584	165.559	971.056
14605	150.941	976.072
14626	150.495	983.545
14649	157.206	982.194
14670	155.074	979.971
14691	155.562	981.012
14712	158.324	982.275
14733	156.533	980.457
14754	154.643	979.549
14776	160.174	974.903
14797	178.216	977.276
14818	672.872	931.256
14842	739.034	917.505
14863	750.924	915.972
14885	750.755	915.861
14906	751.534	918.868
14927	750.877	923.522
14949	749.991	922.046
14970	751.141	920.923
14992	749.157	921.441
15013	915.03	894.324
15034	1201.35	855.132
15056	1347.93	823.848
15077	1346.65	827.75
15098	1348.5	825.139
15119	1347.06	826.787
15141	1346.83	824.333
15162	1346.13	823.552
15185	1339.72	824.958
15206	1344.2	825.278
15227	1345.17	826.386
15248	1346.41	827.2
15269	1344.38	826.931
15290	1342.34	827.093
15311	1344.26	829.381
15332	1342.43	827.305
15354	1341.8	826.278
15376	1340.05	826.425
15397	1341.12	829.274
15418	1341.14	824.887
15439	1339.73	824.599
15460	1337.8	827.023
15482	1377.57	849.789
15503	1456.08	901.184
15525	1530.79	946.917
15547	1533.14	946.389
15568	1531.82	942.658
15590	1532.27	941.585
15611	1530.23	944.895
15632	1533.97	945.88
15653	1536.03	945.728
15677	1533.66	950.39
15698	1531.18	951.746
15720	1531.68	949.994
15742	1532.16	948.678
15764	1529.33	949.694
15786	1526.46	951.477
15807	1525.53	959.826
15828	1474.81	915.261
15849	1337.02	801.618
15870	1304.77	784.499
15891	1288.69	774.936
15912	1290.16	768.385
15933	1289.46	767.434
15955	1289.04	773.193
15976	1289.81	776.266
15997	1287.52	774.191
16018	1290.7	772.791
16039	1289.27	775.526
16060	1287.97	775.996
16081	1289.31	773.5
16102	1289.93	773.206
16123	1289.93	773.206
16145	1289.93	773.206
16167	1289.93	773.206
16188	1289.93	773.206
16209	1776.98	882.842
16230	1781.19	878.397
16251	1780.75	880.449
16272	1775.77	875.475
16293	1776.74	874.702
16314	1774.54	874.375
16338	1779	878.72
16360	1780.88	878.611
16381	1781.84	876.929
16404	1784.81	878.336
16425	1787.04	878.126
16447	1783.89	874
16467	1785.35	871.929
16491	1742.26	844.545
16512	1484.79	621.178
16534	1454.3	594.962
16555	1452.64	590.054
16578	1453.29	587.841
16599	1452.29	587.64
16621	1451.81	594.244
16642	1452.75	594.041
16663	1450.31	591.95
16684	1451.43	589.799
16705	1453.62	590.765
16726	1451.68	590.753
16747	1452.87	594.297
16768	1451.82	591.656
16790	1451.02	591.768
16811	1451.83	591.863
16831	1448.43	591.876
16853	1445.15	590.991
16874	1449.36	596.22
16895	1448.78	592.081
16916	1447.2	589.033
16937	1447.1	587.626
16958	1448.57	590.289
16979	1449.25	594.877
17000	1447.85	590.493
17021	1448.66	591.601
17042	1447.2	591.022
17064	1448.03	590.913
17084	1446.37	591.755
17106	1446.64	592.065
17127	1446.86	588.913
17148	1447.51	589.109
17169	1444.97	589.01
17190	1446.55	588.884
17212	1425.81	590.546
17233	1246.07	603.828
17254	989.971	611.962
17275	884.269	615.169
17295	883.376	615.673
17316	882.199	617.062
17337	887.263	612.95
17359	888.175	613.149
17380	886.642	613.188
17401	884.905	613.671
17422	885.15	615.398
17443	884.871	612.558
17465	885.182	614.913
17487	886.017	615.922
17507	883.991	615.797
17527	893.88	616.177
17547	1088.56	641.873
17567	1273.61	677.988
17589	1490.37	731.889
17610	1586.72	759.619
17631	1588.51	758.491
17651	1589.88	756.928
17672	1586.59	762.408
17692	1586.94	759.863
17712	1587.61	757.511
17732	1587.76	757.348
17751	1588.7	757.032
17771	1589.16	754.093
17791	1590.18	753.084
17812	1586.19	753.005
17832	1586.3	755.441
17852	1585.58	754.342
17872	1585.11	754.494
17892	1583.22	755.491
17911	1581.02	752.553
17931	1531.81	681.862
17951	1458.22	569.858
17971	1443.87	542.493
17991	1444.72	542.405
18012	1444.51	546.22
18032	1444.14	551.122
18051	1445.36	551.837
18071	1441.49	552.12
18091	1440.38	551.253
18111	1442.1	547.652
18131	1442.1	547.652
18151	1442.1	547.652
18172	1442.1	547.652
18194	1442.1	547.652
18216	1442.93	546.882
18236	1427.12	546.817
18256	1236.06	556.644
18276	850.219	566.272
18296	631.859	581.546
18316	613.833	582.914
18335	609.535	585.136
18356	610.271	583.063
18376	607.889	580.147
18397	606.922	577.175
18418	606.177	575.92
18439	610.135	575.922
18459	612.421	576.287
18479	611.484	577.228
18499	609.797	578.735
18519	610.946	579.14
18539	608.81	578.283
18558	606.419	577.007
18579	605.524	573.92
18599	605.405	572.483
18619	605.379	573.177
18639	607.571	570.045
18660	770.898	583.608
18680	1130.95	613.869
18701	1263.93	634.272
18721	1358.23	651.758
18741	1353.39	653.073
18761	1351.5	654.761
18781	1357.51	654.522
18801	1354.66	652.697
18822	1351.97	653.723
18841	1355.02	651.818
18861	1355.12	651.113
18881	1354.45	652.203
18901	1355.71	651.469
18922	1354.37	650.429
18943	1352.3	652.522
18964	1354.33	655.104
18986	1353.55	655.836
19008	1356.48	651.503
19029	1356.71	646.15
19051	1356.33	644.405
19073	1355.46	648.03
19095	1355.24	650.266
19116	1352.24	651.976
19137	1298.29	652.349
19158	1087.34	635.336
19178	849.069	623.533
19200	649.378	609.849
19221	628.38	610.561
19243	629.323	605.84
19264	628.237	605.875
19285	629	607.16
19305	626.901	603.969
19327	629.133	602.157
19348	629.104	600.686
19369	625.43	598.159
19390	625.922	597.304
19412	625.183	596.99
19433	688.586	597.863
19454	993.037	586.195
19475	1288.66	572.385
19496	1347.63	573.92
19517	1344.39	583.045
19538	1346.88	579.985
19559	1345.35	580.209
19581	1343.05	579.879
19602	1343.13	578.674
19623	1343.79	577.831
19644	1345.72	572.545
19665	1341.77	578.088
19686	1343.84	578.599
19707	1346.19	574.312
19728	1341.07	576.98
19750	1343.87	576.404
19771	1343.31	577.125
19792	1343.2	573.669
19814	1338.14	572.364
19835	1344.34	570.699
19857	1343.34	572.784
19878	1335.95	580.432
19899	1339.72	577.445
19920	1342.85	574.058
19941	1340.4	578.747
19962	1340.19	575.597
19983	1339.3	574.183
20004	1340.15	577.769
20025	1335.59	575.339
20047	1175.5	592.472
20068	811.91	611.214
20089	641.674	624.254
20110	540.454	639.73
20131	533.818	631.976
20152	538.574	631.521
20173	536.835	630.78
20194	538.376	629.602
20216	538.376	629.602
20237	538.376	629.602
20259	538.376	629.602
20280	538.932	632.06
20300	537.503	635.035
20321	533.602	632.861
20342	531.458	632.031
20363	552.831	634.758
20385	615.772	669.912
20406	0	0
20427	0	0
20449	0	0
20470	0	0
20491	0	0
20512	0	0
20533	0	0
20554	0	0
20575	0	0
20596	0	0
20618	0	0
20639	1027.13	627.311
20660	1020.1	619.196
20681	1018.62	618.313
20702	1019.67	629.444
20724	1019.28	626.124
20745	1024.55	623.131
20766	1021.88	625.357
20787	1021.2	625.671
20809	1020.07	624.947
20830	1025.33	622.71
20852	1025.89	621.179
20874	1026.34	621.389
20895	1020.69	618.115
20916	1020.63	620.362
20937	1026.06	621.31
20958	1020.77	621.263
20979	1023.04	616.547
21000	1023.58	612.541
21021	1019.93	612.069
21042	1022.9	613.06
21064	973.855	612.785
21085	772.298	597.428
21105	570.888	571.417
21127	529.239	567.572
21148	528.744	564.16
21169	528.144	564.285
21190	526.391	563.414
21211	526.322	564.853
21232	526.412	570.658
21253	519.471	567.187
21274	521.17	564.048
21295	519.266	563.845
21316	518.459	564.349
21337	520.711	558.841
21358	521.226	558.845
21380	519.3	558.793
21401	519.737	560.502
21421	522.415	561.685
21443	523.203	561.371
21464	521.617	561.845
21485	524.129	515.01
21506	513.401	400.001
21527	508.371	342.673
21548	511.058	338.112
21569	515.304	337.443
21591	519.34	335.93
21612	518.512	335.616
21633	516.361	335.652
21655	516.051	333.878
21676	514.053	332.894
21697	514.343	334.563
21718	513.999	336.656
21739	515.157	333.147
21760	513.768	335.226
21781	513.927	334.226
21802	516.274	333.141
21823	515.432	332.514
21844	517.3	332.289
21866	519.201	335.513
21888	553.692	341.178
21910	859.033	453.79
21931	1143.22	574.703
21952	1228.08	615.512
21973	1230.92	613.646
21994	1229.9	610.995
22015	1227.95	613.63
22035	1230.71	615.499
22055	1230.53	613.642
22076	1225.11	611.344
22096	1226.89	611.041
22116	1227.94	612.185
22136	1227.94	612.185
22155	1227.94	612.185
22175	1227.94	612.185
22197	1227.94	612.185
22218	1226.51	618.193
22238	1227.8	616.929
22259	1227.98	616.938
22279	1226.37	615.493
22299	1227.3	617.52
22320	1227.78	617.025
22339	1228.77	618.194
22359	1228.29	619.167
22379	1229.61	616.334
22399	1230.24	616.113
22419	1231.66	618.051
22439	1101.95	601.389
22459	888.261	559.465
22479	594.518	526.14
22499	577.171	524.068
22518	578.417	522.945
22538	582.405	525.459
22558	579.933	527.274
22580	580.533	527.388
22599	579.832	525.455
22620	577.81	525.971
22640	582.405	522.643
22660	577.899	523.447
22681	577.985	524.784
22701	578.178	522.623
22721	577.525	521.684
22741	580.356	519.184
22761	577.238	522.86
22780	578.011	523.368
22800	579.402	524
22820	578.726	524.532
22840	578.013	525.986
22860	578.863	524.862
22880	578.167	525.286
22900	575.823	524.655
22920	575.296	526.437
22941	573.994	526.985
22961	574.569	528.532
22981	573.177	528.012
23001	577.159	526.487
23022	573.809	524.768
23042	580.584	510.552
23062	606.146	447.489
23082	613.308	400.696
23102	610.863	395.702
23122	611.761	394.081
23142	608.56	391.814
23162	608.354	391.143
23181	607.196	391.88
23201	606.522	395.739
23223	607.507	397.399
23245	606.352	397.527
23266	607.239	396.519
23286	707.8	386.548
23307	1059.84	394.397
23327	1314.89	430.133
23346	1374.31	434.005
23366	1378.86	434.422
23386	1376.08	435.707
23406	1374.83	437.744
23426	1373.42	437.717
23446	1375.8	434.883
23466	1375.83	437.728
23486	1369.73	437.033
23506	1372.15	437.209
23526	1374.53	437.579
23545	1376.59	435.92
23565	1376.23	434.235
23585	1374.88	435.77
23605	1375.21	436.787
23625	1375.16	435.015
23645	1377.15	436.404
23665	1379.17	437.583
23685	1379.27	439.217
23705	1379.19	440.957
23725	1379.55	442.494
23745	1380.03	440.673
23765	1379.44	441.06
23785	1379.08	441.605
23804	1378.4	439.613
23824	1308.22	460.573
23844	953.383	583.753
23864	839.276	614.208
23884	645.225	661.316
23904	624.411	669.284
23924	624.755	669.997
23944	622.992	666.83
23963	622.464	669.214
23984	626.401	671.752
24004	625.042	667.213
24024	625.253	664.355
24044	626.588	662.205
24064	626.667	662.965
24085	624.919	662.962
24108	629.4	662.53
24129	629.4	662.53
24149	629.4	662.53
24169	629.4	662.53
24189	629.4	662.53
24209	626.494	665.147
24228	587.892	657.84
24248	473.934	594.078
24268	386.189	531.284
24288	360.751	511.574
24308	358.195	509.933
24328	358.498	509.531
24348	357.085	508.875
24368	355.574	512.719
24388	355.423	512.703
24408	355.111	514.762
24428	355.75	512.656
24448	353.894	511.371
24467	351.554	511.204
24488	351.996	512.545
24508	351.608	512.332
24528	352.193	511.417
24548	353.822	511.393
24568	351.626	508.096
24588	348.96	507.459
24608	351.474	509.72
24627	350.276	507.442
24647	352.137	502.988
24667	356.14	506.929
24687	366.59	514.422
24708	565.289	632.034
24727	775.483	749.438
24748	848.711	822
24768	0	0
24787	0	0
24811	904.815	1162.33
24831	1022.25	980.814
24851	1040.61	899.8
24871	1041.88	885.603
24891	1040.31	887.275
24912	1038.84	887.872
24931	1041.62	887.081
24951	1038.3	886.384
24972	1039.93	884.655
24992	1039.24	882.609
25012	1044.71	882.919
25032	1043.27	884.225
25052	1043.85	884.291
25072	1045.14	881.136
25093	1044.29	882.862
25114	1044.68	882.289
25135	1023.41	822.533
25154	994.655	762.498
25174	938.432	685.757
25194	931.635	679.633
25215	933.591	677.033
25235	934	677.007
25255	937.004	676.637
25275	937.355	676.317
25295	934.006	676.643
25315	934.365	674.334
25335	934.414	676.802
25355	934.678	673.65
25374	935.552	674.723
25395	935.974	676.345
25415	864.124	645.874
25435	647.835	530.156
25455	501.897	459.74
25475	489.7	451.651
25495	493.778	446.889
25515	496.711	446.078
25535	496.022	450.49
25555	493.653	448.731
25575	494.029	447.199
25595	490.87	445.411
25614	489.099	445.572
25635	454.082	377.952
25654	408.886	281.33
25674	393.949	263.358
25694	391.231	255.125
25714	389.706	250.11
25734	387.541	249.698
25754	386.138	250.299
25774	384.63	250.619
25794	383.972	248.561
25814	381.951	241.39
25834	381.277	238.517
25853	381.291	238.491
25873	380.772	235.972
25893	380.552	233.509
25914	380.005	233.033
25934	420.32	230.96
25953	495.743	230.605
25973	810.229	213.707
25993	982.944	194.264
26013	994.404	185.669
26033	987.282	184.718
26053	987.28	184.482
26072	988.762	187.381
26092	990.773	186.24
26113	993.194	185.264
26134	992.594	187.299
26155	992.594	187.299
26175	992.594	187.299
26195	992.594	187.299
26215	992.594	187.299
26235	964.74	80.4216
26255	964.296	80.1449
26275	963.498	81.3505
26295	965.129	80.5469
26315	965.533	78.4126
26336	964.208	78.8817
26356	959.929	80.9132
26375	959.834	78.6975
26395	961.193	78.3021
26415	961.299	79.9487
26435	962.319	80.8399
26455	963.724	79.1311
26474	964.409	78.8692
26494	964.632	76.8604
26514	967.536	77.0212
26534	967.89	78.5841
26554	961.885	147.899
26574	957.001	213.94
26595	946.39	260.732
26614	948.702	263.375
26634	949.611	268.674
26654	951.583	269.366
26674	950.933	272.285
26694	951.65	276.581
26714	950.399	278.871
26734	950.147	278.284
26754	948.303	279.251
26774	945.766	278.848
26794	948.173	278.873
26814	950.183	281.602
26833	964.739	304.948
26852	1007.9	359.356
26872	1193.3	569.148
26892	1285.24	674.881
26912	1285.64	676.899
26932	1287.08	680.075
26952	1288.94	680.795
26972	1286.13	680.117
26992	1283	678.217
27012	1282.27	680.489
27031	1285.65	681.417
27051	1285.25	680.29
27071	1287.01	678.31
27091	1286	677.609
27110	1295.38	715.178
27131	0	0
27151	0	0
27171	0	0
27192	494.546	667.829
27217	517.027	601.923
27239	557.337	543.958
27258	547.962	538.644
27278	552.501	547.343
27298	553.594	548.518
27318	553.015	547.461
27338	550.659	545.518
27359	547.319	543.837
27378	546.982	542.78
27398	547.053	543.255
27418	547.072	543.227
27438	550.745	540.482
27458	551.448	538.796
27478	551.454	535.365
27497	549.999	534.964
27517	555.003	539.104
27538	780.974	610.75
27558	1138.89	716.221
27578	1308.93	773.938
27597	1312.46	775.777
27617	1313.29	778.742
27637	1312.03	776.382
27657	1312.74	776.482
27677	1310.84	777.055
27696	1313.78	777.685
27716	1311.02	779.798
27736	1313.89	777.516
27757	1310.11	777.168
27777	1310.33	776.844
27796	1308.41	777.275
27816	1304.56	777.6
27836	1305.87	777.706
27856	1306.37	776.353
27876	1370.38	801.164
27895	1510.14	849.659
27915	1701.34	900.909
27935	1722.27	905.217
27956	1722.91	906.188
27976	1729.41	905.22
27996	1728.01	906.434
28016	1728.17	906.876
28036	1726.4	908.508
28056	1727.15	909.629
28076	1724.36	910.175
28095	1725.91	907.954
28117	1725.74	905.864
28138	1720.81	905.018
28158	1722.84	905.398
28181	1727.65	904.693
28201	1668.73	887.697
28221	1260.6	791.312
28242	769.803	730.767
28264	679.198	722.786
28288	679.198	722.786
28309	679.198	722.786
28329	679.198	722.786
28349	679.198	722.786
28369	603.074	718.325
28389	600.069	715.247
28410	599.262	714.318
28429	599.112	712.643
28449	599.23	714.531
28469	601.242	715.602
28489	599.299	719.104
28509	597.989	717.87
28528	602.226	718.099
28549	602.946	719.488
28569	604.145	715.949
28589	605.855	714.854
28609	604.563	714.285
28628	603.258	712.064
28648	603.995	709.712
28668	600.369	708.716
28688	599.485	709.95
28708	597.022	707.969
28727	594.58	702.017
28748	564.991	650.869
28768	534.698	587.07
28789	533.235	580.987
28809	531.974	579.013
28828	533.688	576.774
28848	532.391	573.36
28868	529.15	575.817
28888	530.036	573.309
28908	529.379	570.785
28928	533.219	571.777
28948	532.366	570.301
28968	605.285	558.754
28988	916.908	525.345
29008	1264.4	510.73
29028	1337.82	513.041
29047	1352.83	508.118
29067	1351.01	503.429
29087	1347.37	504.443
29107	1346.15	506.184
29127	1347.55	506.219
29147	1346.47	505.109
29170	1347.75	506.526
29190	1347.05	506.346
29210	1347.26	506.442
29230	1345	507.029
29250	1344.43	506.383
29270	1345.64	507.536
29290	1346.29	505.772
29311	1345.36	507.938
29331	1341.61	507.399
29351	1342.34	507.915
29372	1338.4	507.631
29392	1340.27	509.487
29413	1335.02	509.004
29433	1337.14	509.686
29453	1338.11	507.756
29472	1338.22	507.266
29493	1310.62	492.019
29513	1173.58	412.884
29533	1038.42	274.916
29553	991.149	195.673
29573	989.025	189.746
29593	988.783	190.129
29614	987.146	189.499
29634	987.964	189.706
29654	988.231	189.905
29674	987.087	177.09
29694	981.857	146.337
29713	969.742	95.9014
29733	967.783	97.5471
29753	966.856	96.5687
29772	964.797	94.8908
29793	967.473	93.7286
29813	967.234	93.2602
29833	966.588	93.2156
29852	964.15	91.8935
29872	966.634	92.0245
29892	966.468	91.9913
29912	966.258	91.7252
29932	965.631	91.2182
29951	934.185	107.662
29971	862.299	141.482
29992	676.125	206.493
30011	536.363	236.304
30031	532.722	236.096
30050	536.447	236.03
30070	538.204	232.976
30090	541.002	232.679
30111	538.558	236.053
30130	539.146	235.337
30150	537.154	234.742
30170	538.027	234.187
30190	539.888	234.107
30210	539.888	234.107
30230	539.888	234.107
30250	539.888	234.107
30270	539.888	234.107
30289	1342.73	474.055
30309	1373.4	486.766
30329	1372.89	487.482
30348	1373.15	487.942
30369	1373.3	485.838
30391	1375.05	485.469
30411	1373.13	484.192
30432	1371.82	488.504
30452	1372.75	487.079
30472	1374.29	488.351
30492	1376.78	487.155
30512	1374.72	485.346
30532	1374.26	488.541
30552	1375.19	487.781
30571	1375.82	486.269
30593	1376.25	488.811
30613	1375.75	485.986
30632	1376.58	487.315
30652	1374.92	485.008
30673	1375.3	486.621
30693	1376.16	489.29
30713	1362.08	489.634
30732	1112.04	533.492
30752	801.817	573.949
30772	720.586	583.691
30792	691.898	582.25
30812	691.966	584.048
30833	689.946	585.728
30852	691.212	585.69
30872	691.71	583.491
30892	692.306	584.451
30912	694.57	585.291
30932	694.441	585.44
30952	693.287	586.05
30972	694.585	584.614
30992	694.706	583.871
31012	697.334	586.215
31032	691.568	584.038
31051	691.903	588.883
31071	693.079	589.381
31091	693.492	589.412
31110	693.292	590.943
31130	693.418	591.569
31150	692.007	592.251
31170	689.896	586.974
31190	693.056	582.877
31210	692.709	582.661
31230	695.48	582.968
31250	692.339	570.888
31269	651.45	517.828
31289	633.898	500.686
31309	633.863	499.587
31329	636.021	504.28
31348	635.73	504.275
31368	634.245	504.562
31388	634.765	505.759
31408	634.487	504.704
31429	633.761	501.282
31449	632.954	498.566
31469	636.283	502.699
31490	636.502	500.235
31510	635.753	501.777
31529	634.724	504.828
31549	632.309	508.142
31569	630.583	504.601
31589	632.584	505.172
31609	633.412	503.354
31630	630.66	502.233
31649	632.121	502.713
31669	634.592	502.461
31689	633.733	503.679
31708	771.125	542.408
31728	1157.92	636.915
31749	1290.24	670.163
31768	1381	698.807
31788	1376.65	695.851
31809	1383.21	695.411
31829	1378.15	692.776
31849	1376.65	690.857
31868	1376.91	693.578
31890	1381.55	696.361
31911	1381.79	696.653
31931	1374.93	690.323
31951	1375.31	693.82
31971	1380.73	692.054
31991	1381.21	691.141
32011	1377.92	691.465
32032	1380.91	690.606
32052	1379.97	690.621
32072	1376.34	687.406
32092	1379.16	685.729
32112	1383.87	687.082
32132	1240.13	648.984
32151	931.291	555.938
32171	621.923	496.256
32191	547.164	495.454
32211	524.133	500.255
32232	524.133	500.255
32251	524.133	500.255
32271	524.133	500.255
32291	524.133	500.255
32311	528.263	503.454
32331	525.929	505.543
32350	531.445	506.893
32370	530.747	504.704
32390	532.181	499.021
32410	532.864	498.407
32431	534.774	497.483
32451	535.732	498.879
32470	536.654	496.138
32491	535.347	497.05
32511	533.418	497.136
32532	531.595	495.973
32552	530.838	495.904
32572	530.015	495.942
32592	529.477	495.891
32613	529.603	495.832
32633	528.481	493.395
32653	527.884	493.225
32673	531.15	493.578
32692	530.861	493.657
32712	527.355	492.056
32732	529.545	488.345
32752	525.988	487.216
32771	525.96	486.46
32791	546.71	486.317
32811	739.989	472.644
32831	1139.4	448.799
32851	1323.59	448.097
32871	1332.98	445.009
32891	1333.08	440.513
32910	1331.94	440.905
32931	1326.11	438.919
32950	1330.38	439.342
32970	1329.65	440.167
32989	1329.47	440.627
33009	1330.99	438.912
33030	1330.54	439.063
33049	1331.64	440.122
33069	1334.16	441.859
33089	1334.16	440.791
33109	1333.99	440.492
33128	1332.06	439.824
33148	1331.22	438.98
33168	1333.67	437.636
33187	1334.16	434.87
33208	1309.16	441.419
33228	1034.87	510.359
33247	779.724	572.232
33267	544.222	623.767
33287	452.875	641.528
33308	454.773	640.592
33331	457.871	638.389
33352	458.668	640.852
33372	458.088	636.904
33392	461.678	637.065
33411	459.07	641.357
33432	459.564	637.752
33452	459.918	636.356
33472	459.742	638.817
33492	458.528	638.857
33512	456.08	639.076
33532	455.293	642.789
33552	457.047	640.582
33572	456.158	639.824
33593	458.909	641.228
33613	457.717	642.07
33634	456.867	640.842
33654	456.759	641.04
33674	458.153	639.223
33694	457.28	640.95
33713	457.855	640.777
33734	477.006	609.494
33753	530.123	522.297
33773	578.849	432.044
33793	578.192	423.675
33813	577.513	424.394
33833	579.944	423.042
33853	580.497	418.771
33873	580.9	422.424
33893	580.893	420.603
33913	581.008	421.094
33932	577.134	421.686
33952	581.595	423.305
33972	579.036	422.33
33992	581.508	420.615
34012	581.773	420.983
34032	778.909	462.759
34053	1148.32	528.544
34075	1362.37	571.12
34097	1374.17	579.876
34118	1372.48	577.184
34139	1372.48	577.184
34161	1372.48	577.184
34182	1372.48	577.184
34204	1372.48	577.184
34227	1373.45	581.535
34249	1373.78	578.472
34269	1371.95	576.298
34289	1371.19	572.852
34309	1368.05	574.003
34329	1376.89	590.073
34348	1705.32	881.01
34368	1724.72	871.144
34388	1721.28	869.624
34408	1716.31	875.751
34428	1715.61	872.876
34449	1717.77	872.348
34471	1718.44	874.582
34493	1718.48	872.698
34513	1717.61	870.832
34533	1719.27	868.317
34553	1714.23	869.981
34574	1714	871.426
34594	1714.77	871.762
34614	1715.24	870.86
34634	1711.5	872.276
34656	1710.08	873.419
34677	1711.1	873.945
34697	1715.67	877.363
34718	1714.24	879.322
34741	1709.17	879.345
34761	1711.85	880.904
34781	1683.32	890.288
34801	1628.53	910.884
34821	1549.53	938.143
34842	1550.26	938.314
34862	1549.37	938.496
34883	1546.68	938.928
34904	1543.42	938.671
34927	1543.79	938.625
34947	1545.84	938.646
34967	1547.25	937.628
34987	1534.13	939.376
35009	1344.23	867.009
35031	936.198	725.744
35052	657.697	669.679
35072	566.37	659.676
35092	563.134	661.282
35112	564.746	663.061
35132	563.857	662.047
35152	564.289	659.657
35172	564.816	656.118
35192	558.023	655.837
35212	558.717	654.93
35234	562.436	656.877
35253	561.996	658.051
35274	560.068	653.506
35295	558.956	652.171
35315	561.131	654.311
35334	559.338	655.225
35354	554.13	652.515
35374	553.903	649.8
35394	554.309	650.604
35415	585.147	589.75
35435	610.817	516.353
35456	625.717	390.876
35476	626.837	345.277
35496	628.091	345.872
35516	629.074	348.433
35536	629.531	350.302
35555	629.756	349.84
35576	653.778	349.161
35596	0	0
35616	0	0
35636	0	0
35656	0	0
35677	1151.66	361.109
35697	1090.48	209.617
35718	1123.97	210.787
35738	1121.96	217.739
35759	1119.34	211.831
35778	1117.86	212.755
35799	1118.79	214.067
35818	1116.58	214.033
35838	1115.17	214.554
35859	1114.64	214.908
35880	1114.37	213.491
35900	1116.92	214.694
35921	1116.5	218.549
35940	1113.16	213.575
35960	1113.96	213.958
35980	1114.14	215.647
36000	1116.23	218.555
36020	1110.92	215.643
36040	995.168	269.638
36060	728.006	333.504
36080	538.904	360.656
36100	514.095	364.284
36119	513.789	363.591
36139	516.238	360.479
36159	516.238	360.479
36179	516.238	360.479
36199	516.238	360.479
36219	516.238	360.479
36239	514.517	355.734
36259	680.838	401.496
36279	847.075	446.056
36299	1235.14	589.423
36318	1562.92	762.576
36338	1597.19	783.128
36358	1599.05	785.9
36378	1597.91	787.081
36398	1594.7	783.832
36418	1592.24	783.354
36438	1590.57	779.936
36458	1593.07	778.885
36479	1593.53	779.59
36499	1585.79	780.783
36518	1589.52	778.333
36538	1590.67	781
36558	1587.65	779.987
36578	1586.71	780.999
36597	1591.63	779.032
36617	1591.84	781.45
36636	1590.23	780.798
36656	1590.04	780.994
36676	1590	779.47
36697	1588.95	783.906
36716	1588.98	784.105
36737	1592.36	786.092
36757	1591.56	785.423
36777	1588.08	787.482
36798	1587.25	786.782
36818	1589.31	786.258
36838	1591.95	787.781
36858	1588.71	790.84
36878	1590.56	791.637
36898	1588.53	789.535
36918	1588.84	787.381
36939	1586.28	785.195
36962	1587.56	786.366
36982	1587.3	786.455
37002	1587.75	785.875
37022	1589.6	784.721
37042	1591.52	782.986
37061	1591.21	783.053
37081	1589.97	787.556
37101	1590	789.503
37121	1587.67	788.632
37141	1574.5	788.822
37162	1447	695.307
37182	1357.98	612.216
37203	1348.51	594.711
37224	1345.44	593.114
37244	1346.66	595.115
37265	1349.64	597.117
37285	1349.48	599.2
37306	1349.42	601.128
37326	1344.01	601.026
37346	1344.62	600.995
37365	1346.24	600.259
37385	1344.2	599.863
37405	1349.55	598.595
37425	1350.7	596.127
37445	1352.02	597.178
37465	1351.72	597.644
37485	1352.59	597.459
37505	1348.88	597.747
37525	1348.11	597.6
37545	1347.93	597.653
37565	1346.25	594.313
37588	1348.7	596.485
37608	1345.98	595.871
37628	1344.52	597.663
37648	1345.51	599.271
37667	1347.46	596.991
37688	1345.92	597.14
37708	1347.24	598.676
37728	1336.83	597.907
37748	1222.28	593.341
37767	829.051	578.776
37787	748.033	574.789
37807	678.486	571.19
37828	677.126	569.748
37848	677.212	568.127
37868	676.777	565.927
37888	679.107	564.929
37908	679.661	562.44
37928	680.91	559.345
37948	679.736	560.377
37968	678.644	563.693
37987	678.002	564.506
38007	678.641	562.977
38027	678.802	566.023
38047	679.199	565.615
38066	677.268	565.325
38086	679.408	565.532
38106	678.843	571.384
38127	677.972	569.881
38146	677.972	569.881
38166	677.972	569.881
38186	677.972	569.881
38206	677.972	569.881
38226	1738.25	1133.48
38246	2122.26	1568.83
38265	2158.34	1649.07
38285	2181.01	1803.81
38305	2161.54	1871.55
38325	2162.91	1859.94
38345	2157.42	1860.7
38368	2156.92	1857.07
38390	2155.1	1855.33
38409	2157.12	1854.28
38429	2164.76	1862.28
38449	2151.56	1843.47
38469	2117.92	1807.23
38489	0	0
38509	0	0
38529	0	0
38549	0	0
38569	0	0
38589	0	0
38608	0	0
38629	843.445	890.767
38648	860.456	703.259
38668	845.856	424.538
38687	846.678	415.982
38707	842.772	420.225
38728	845.092	424.148
38748	846.391	425.893
38768	839.026	420.959
38788	831.222	422.513
38808	836.669	423.54
38827	841.507	421.167
38847	840.422	421.078
38867	814.797	422.743
38887	764.665	428.653
38908	451.546	463.117
38928	402.233	469.806
38948	402.316	465.838
38968	405.274	461.725
38988	401.269	467.299
39008	401.75	468.451
39028	405.322	468.561
39047	405.181	466.394
39067	404.146	469.402
39086	403.021	468.738
39107	402.263	462.863
39127	397.504	463.622
39146	395.257	465.026
39166	396.4	463.313
39186	396.351	462.071
39206	395.837	460.69
39226	397.765	460.205
39246	396.467	459.901
39268	393.002	462.254
39289	391.536	461.28
39310	392.845	456.582
39330	398.386	456.631
39350	392.527	457.278
39369	394.654	456.159
39389	864.171	769.429
39409	958.474	855.38
39429	1279.04	1182.26
39449	1978.37	1993.45
39468	2012.44	2040.5
39488	0	0
39508	0	0
39528	0	0
39548	0	0
39568	0	0
39587	0	0
39607	0	0
39627	0	0
39646	0	0
39666	0	0
39686	0	0
39705	0	0
39725	0	0
39746	0	0
39765	0	0
39785	0	0
39805	0	0
39826	0	0
39846	0	0
39866	0	0
39885	0	0
39905	0	0
39926	0	0
39947	0	0
39967	0	0
39987	0	0
40010	0	0
40031	0	0
40051	0	0
40072	0	0
40093	1951.24	866.27
40113	1946.03	878.281
40133	1782.11	608.545
40153	1782.11	608.545
40173	1782.11	608.545
40193	1782.11	608.545
40213	1782.11	608.545
40233	1771.72	595.069
40253	1776.74	594.859
40273	1774.83	596.073
40293	1773.88	595.289
40312	1771.82	594.478
40332	1772.3	593.719
40353	1775.6	590.874
40372	1771.19	592.909
40392	1770.47	591.985
40412	1772.36	592.325
40432	1774.19	594.001
40451	1772.89	594.881
40471	1772.05	592.587
40491	1761.06	629.022
40511	1761.69	649.808
40531	1744.82	835.111
40551	1740.41	828.268
40571	1745.07	828.637
40591	1745.26	825.063
40611	1744.54	825.147
40630	1746.06	825.37
40650	1746.44	822.1
40670	1745.14	820.952
40689	1757.39	835.401
40709	1829.52	915.603
40729	1895.27	951.735
40750	1897.92	953.269
40770	1899.21	951.156
40789	1897.5	950.775
40809	1898.05	956.947
40829	1871.7	935.497
40848	0	0
40868	0	0
40887	0	0
40907	0	0
40927	0	0
40947	520.167	605.466
40967	528.236	576.854
40987	535.185	451.004
41007	558.58	417.752
41028	552.814	432.864
41048	558.447	435.474
41067	553.437	431.987
41087	547.227	434.098
41107	547.745	431.419
41127	551.519	434.234
41147	552.994	433.992
41167	551.453	435.851
41187	549.646	435.602
41207	496.451	398.857
41226	422.151	313.773
41246	401.291	288.151
41266	400.022	289.611
41286	402.103	288.006
41306	398.411	287
41325	398.829	282.057
41345	397.331	279.155
41365	392.249	280.342
41385	393.286	280.525
41405	396.236	278.569
41425	391.879	279.04
41445	390.739	276.281
41465	391.965	274.77
41485	390.344	276.569
41505	387.478	273.981
41525	388.792	258.804
41545	385.275	236.968
41565	373.705	189.365
41585	372.932	178.305
41605	373.347	179.048
41625	370.503	179.89
41644	371.486	180.725
41664	370.02	176.229
41684	368.012	176.957
41703	366.603	177.132
41723	369.416	174.331
41743	368.769	174.514
41763	369.346	173.735
41784	369.7	174.086
41804	370.346	171.898
41824	389.381	155.209
41843	410.574	145.061
41863	439.841	133.128
41883	438.407	133.747
41903	438.389	133.916
41922	431.47	136.872
41942	428.512	138.988
41962	429.835	140.157
41982	450.586	130.429
42002	732.219	84.7792
42022	822.742	73.6128
42042	930.545	57.1981
42062	930.331	63.1105
42082	927.475	61.8874
42102	931.225	59.8808
42123	931.225	59.8808
42143	931.225	59.8808
42163	931.225	59.8808
42184	931.225	59.8808
42204	931.225	59.8808
42224	957.227	62.3109
42243	957.227	62.3109
42263	957.227	62.3109
42283	957.227	62.3109
42302	957.227	62.3109
42322	952.513	59.0228
42342	1087.79	76.974
42361	1340.27	97.0607
42381	1749.76	109.993
42401	1752.68	113.161
42421	1749.79	110.525
42441	1743.43	111.685
42461	1743.01	112.006
42481	1743.3	109.489
42501	1747.76	109.599
42520	1749.61	107.104
42540	1750.15	104.883
42560	1755.25	108.814
42581	1752.76	104.842
42600	1753.01	102.485
42620	1754.39	99.1362
42640	1779.63	86.9212
42660	1824.07	54.2255
42679	1830.6	49.8144
42699	1833.88	49.8521
42719	1831.42	48.6292
42739	1835.44	50.1388
42759	1833.71	48.1462
42779	1831.19	48.4768
42799	1837.03	48.6705
42819	1837.46	41.5844
42839	1844.85	28.6931
42859	1846.97	28.3329
42878	1847.75	26.2488
42898	1848.51	23.7144
42918	1849.46	22.7678
42938	1849.62	22.7467
42958	1848.84	26.5599
42978	1851.12	25.0807
42998	1852.28	19.7549
43018	1854.35	17.4226
43039	1862.05	19.4472
43059	1753.15	35.9582
43078	1173.87	93.2965
43098	1018.5	111.317
43118	765.334	146.38
43138	748.472	154.093
43159	748.597	154.245
43179	748.893	155.5
43199	752.705	156.442
43219	755.522	155.045
43239	755.418	156.932
43259	753.419	157.191
43279	753.937	157.61
43298	754.669	158.636
43319	753.423	159.559
43339	755.322	163.852
43361	697.977	161.628
43382	618.026	158.159
43404	686.132	166.756
43426	299.344	114.22
43445	298.113	133.968
43465	295.58	134.337
43485	293.399	133.285
43505	293.639	131.017
43525	300.348	129.417
43545	299.145	125.145
43566	295.376	125.111
43586	294.932	124.961
43607	294.277	121.625
43627	293.238	122.118
43647	306.296	116.972
43666	0	0
43686	0	0
43705	0	0
43725	0	0
43744	0	0
43763	0	0
43783	0	0
43803	0	0
43823	935.452	259.523
43842	996.091	257.765
43862	1015.08	275.719
43882	1013.32	272.417
43901	1014.57	270.986
43921	1020.36	271.282
43941	1017.56	272.038
43961	1015.6	273.924
43981	1002.44	275.844
44001	928.484	278.633
44021	739.383	281.084
44041	488.422	289.565
44060	477.969	294.544
44080	477.867	294.223
44100	480.859	294.127
44120	480.295	294.219
44139	477.421	295.476
44159	478.099	292.86
44179	477.449	293.822
44200	478.655	292.161
44222	479.786	290.871
44243	479.786	290.871
44263	479.786	290.871
44283	479.786	290.871
44303	482.611	291.88
44325	597.747	355.153
44346	719.962	410.243
44367	1117.37	618.11
44387	1290.92	726.197
44407	1292.07	738.3
44427	1293.65	736.959
44447	1292.48	739.09
44466	1291.12	738.686
44486	1291.18	739.476
44506	1287.69	739.564
44526	1288.48	735.787
44545	1288.65	736.799
44565	1291.09	737.751
44585	1289.61	739.586
44605	1288.87	737.817
44626	1288.66	740.7
44645	1289.45	739.639
44665	1286.13	738.191
44685	1285.64	737.258
44705	1347.26	763.901
44725	1603.69	878.345
44744	1639.64	894.772
44764	1726.01	911.596
44784	1726.04	910.602
44804	1723.38	909.422
44824	1725.17	909.728
44844	1727.61	907.668
44867	1727.92	908.232
44887	1725.08	910.949
44907	1724.67	910.925
44927	1722.9	912.268
44947	1721.39	911.149
44966	1719.88	911.681
44986	1668.81	900.267
45007	1402.64	798.245
45028	1138.32	688.09
45048	1085.18	666.337
45068	1085.78	661.682
45087	1085.76	666.883
45108	1081.31	669.409
45127	1085.25	671.797
45147	1088.24	671.155
45166	1086.97	672.523
45186	1087.28	672.694
45206	1088.83	673.507
45226	1088.02	674.115
45246	1086.88	677.976
45267	1087.75	676.823
45287	1086.48	672.736
45307	1085.02	672.344
45332	1085.06	675.895
45353	1082.84	675.455
45374	1021.17	671.719
45394	748.777	658.977
45414	535.518	666.466
45433	505.571	666.996
45454	502.394	657.981
45473	501.154	657.473
45493	502.996	653.39
45513	504.154	654.039
45533	506.133	653.548
45552	505.498	650.613
45572	505.265	653.944
45592	501.149	652.124
45613	503.186	650.89
45633	506.264	651.989
45653	512.365	652.898
45673	673.148	625.497
45692	1072.62	556.28
45712	1284.81	529.24
45735	1296.41	520.835
45755	1295.76	519.993
45775	1298.33	518.561
45795	1299.76	515.883
45815	1297.78	514.56
45835	1299.06	512.595
45855	1300.7	511.457
45875	1302.8	515.491
45894	1303.09	511.025
45915	1300.01	508.908
45935	1303.84	510.832
45954	1305.23	512.337
45974	1304.26	512.959
45993	1305.04	508.133
46014	1307.5	509.507
46033	1304.18	516.241
46053	1303	514.066
46074	1302.76	517.156
46093	1303.4	518.994
46113	1303.81	517.444
46133	1301.2	514.929
46153	1303.01	516.858
46172	1299.83	518.886
46192	1299.83	518.886
46212	1299.83	518.886
46232	1299.83	518.886
46252	1299.83	518.886
46272	1308.32	528.283
46292	1295.83	523.206
46312	1139.48	520.954
46332	966.405	515.43
46352	693.368	499.204
46372	527.48	498.789
46392	522.635	499.296
46412	526.762	500.267
46432	529.053	499.464
46452	527.807	501.075
46472	528.679	502.033
46492	527.249	501.225
46512	526.41	499.264
46532	527.123	498.288
46551	527.907	498.714
46572	529.481	497.164
46592	531.014	491.633
46611	678.178	523.395
46631	877.899	575.083
46652	1262.99	693.854
46672	1450.05	781.064
46691	1455.47	786.206
46711	1455.36	786.047
46730	1453.23	786.238
46750	1454.43	784.013
46770	1451.24	784.923
46789	1449.75	784.069
46809	1452.33	782.312
46829	1452.61	780.679
46849	1452.62	783.064
46869	1454.49	784.567
46889	1456.63	781.402
46909	1456.62	781.348
46928	1447.9	779.354
46948	1347.72	712.759
46968	1248.76	621.898
46987	0	0
47007	0	0
47027	0	0
47047	0	0
47067	0	0
47086	0	0
47106	0	0
47125	0	0
47145	764.755	335.977
47165	740.32	296.825
47185	741.43	300.468
47204	740.424	307.035
47224	740.143	305.881
47244	738.387	310.124
47265	736.806	307.081
47285	734.281	305.449
47305	737.608	303.02
47328	742.103	303.545
47347	742.521	302.726
47368	740.758	305.551
47388	738.438	305.145
47409	739.67	305.728
47429	739.446	310.627
47450	741.196	309.671
47470	741.733	312.31
47490	742.543	312.443
47510	740.773	313.577
47530	697.102	315.422
47550	593.705	323.962
47569	351.793	321.267
47589	352.063	323.946
47609	356.375	322.213
47629	354.162	319.644
47649	352.56	321.231
47669	352.495	320.973
47689	354.133	315.881
47709	355.892	315.906
[truncated: 1,578 more rows]
