# Supplementary material for: Dynamic perceptive compensation for the rotating snakes illusion with eye tracking
Source: PLoS One. 2021 Mar 4;16(3):e0247937. doi: 10.1371/journal.pone.0247937 (PMC7932078; doi:10.1371/journal.pone.0247937)
Supplement: S2 Dataset — All data obtained in Experiments 1 through 3 are included. All data are available in the tabs in the Excel file. (XLSX) [file pone.0247937.s002.xlsx]

## Sheet: Experiment1
id	condition	anglular_velocity	subject_id	selection_rate
1	CW	-2	1	1
2	CW	-2	2	1
3	CW	-2	3	1
4	CW	-2	4	1
5	CW	-2	5	0.8
6	CW	-2	6	1
7	CW	-2	7	0.8
8	CW	-2	8	1
9	CW	-2	9	1
10	CW	-1.5	1	0.6
11	CW	-1.5	2	1
12	CW	-1.5	3	0.9
13	CW	-1.5	4	1
14	CW	-1.5	5	0.8
15	CW	-1.5	6	0.8
16	CW	-1.5	7	0.5
17	CW	-1.5	8	1
18	CW	-1.5	9	0.9
19	CW	-1	1	0.6
20	CW	-1	2	0.8
21	CW	-1	3	0.7
22	CW	-1	4	0.8
23	CW	-1	5	0.5
24	CW	-1	6	0.7
25	CW	-1	7	0.7
26	CW	-1	8	0.8
27	CW	-1	9	0.7
28	CW	-0.5	1	0.5
29	CW	-0.5	2	0.7
30	CW	-0.5	3	0.3
31	CW	-0.5	4	0.3
32	CW	-0.5	5	0.3
33	CW	-0.5	6	0.2
34	CW	-0.5	7	0.6
35	CW	-0.5	8	0.2
36	CW	-0.5	9	0.6
37	CW	0	1	0.7
38	CW	0	2	0.6
39	CW	0	3	0.5
40	CW	0	4	0.7
41	CW	0	5	0.6
42	CW	0	6	0.6
43	CW	0	7	0.3
44	CW	0	8	0.5
45	CW	0	9	0.4
46	CW	0.5	1	0.7
47	CW	0.5	2	0.8
48	CW	0.5	3	0.8
49	CW	0.5	4	1
50	CW	0.5	5	0.9
51	CW	0.5	6	0.9
52	CW	0.5	7	1
53	CW	0.5	8	1
54	CW	0.5	9	1
55	CW	1	1	1
56	CW	1	2	1
57	CW	1	3	1
58	CW	1	4	1
59	CW	1	5	1
60	CW	1	6	1
61	CW	1	7	1
62	CW	1	8	1
63	CW	1	9	1
64	CW	1.5	1	0.8
65	CW	1.5	2	1
66	CW	1.5	3	1
67	CW	1.5	4	1
68	CW	1.5	5	1
69	CW	1.5	6	1
70	CW	1.5	7	1
71	CW	1.5	8	1
72	CW	1.5	9	1
73	CW	2	1	0.9
74	CW	2	2	1
75	CW	2	3	0.9
76	CW	2	4	1
77	CW	2	5	1
78	CW	2	6	0.9
79	CW	2	7	1
80	CW	2	8	1
81	CW	2	9	1
82	CCW	-2	1	1
83	CCW	-2	2	0.8
84	CCW	-2	3	1
85	CCW	-2	4	1
86	CCW	-2	5	1
87	CCW	-2	6	1
88	CCW	-2	7	1
89	CCW	-2	8	1
90	CCW	-2	9	1
91	CCW	-1.5	1	0.9
92	CCW	-1.5	2	1
93	CCW	-1.5	3	1
94	CCW	-1.5	4	1
95	CCW	-1.5	5	1
96	CCW	-1.5	6	1
97	CCW	-1.5	7	1
98	CCW	-1.5	8	1
99	CCW	-1.5	9	1
100	CCW	-1	1	0.7
101	CCW	-1	2	0.9
102	CCW	-1	3	1
103	CCW	-1	4	1
104	CCW	-1	5	1
105	CCW	-1	6	1
106	CCW	-1	7	1
107	CCW	-1	8	1
108	CCW	-1	9	1
109	CCW	-0.5	1	0.9
110	CCW	-0.5	2	0.9
111	CCW	-0.5	3	1
112	CCW	-0.5	4	1
113	CCW	-0.5	5	0.9
114	CCW	-0.5	6	1
115	CCW	-0.5	7	1
116	CCW	-0.5	8	1
117	CCW	-0.5	9	0.9
118	CCW	0	1	0.5
119	CCW	0	2	0.7
120	CCW	0	3	0.7
121	CCW	0	4	0.6
122	CCW	0	5	0.4
123	CCW	0	6	0.7
124	CCW	0	7	0.4
125	CCW	0	8	0.5
126	CCW	0	9	0.4
127	CCW	0.5	1	0.2
128	CCW	0.5	2	0.3
129	CCW	0.5	3	0.4
130	CCW	0.5	4	0.2
131	CCW	0.5	5	0
132	CCW	0.5	6	0.5
133	CCW	0.5	7	0.2
134	CCW	0.5	8	0.6
135	CCW	0.5	9	0.5
136	CCW	1	1	0.5
137	CCW	1	2	0.5
138	CCW	1	3	0.9
139	CCW	1	4	0.9
140	CCW	1	5	0.4
141	CCW	1	6	0.9
142	CCW	1	7	0.7
143	CCW	1	8	0.6
144	CCW	1	9	0.9
145	CCW	1.5	1	0.4
146	CCW	1.5	2	0.6
147	CCW	1.5	3	0.9
148	CCW	1.5	4	0.9
149	CCW	1.5	5	0.5
150	CCW	1.5	6	0.9
151	CCW	1.5	7	0.9
152	CCW	1.5	8	0.9
153	CCW	1.5	9	1
154	CCW	2	1	0.6
155	CCW	2	2	0.7
156	CCW	2	3	1
157	CCW	2	4	1
158	CCW	2	5	0.8
159	CCW	2	6	0.9
160	CCW	2	7	0.9
161	CCW	2	8	1
162	CCW	2	9	1

## Sheet: Experiment2
id	condition	compensation_time	subject_id	PSE_angular_velocity
1	Illusory	100	1	-3.6875
2	Illusory	100	1	-7.1875
3	Illusory	100	2	-0.4375
4	Illusory	100	2	-0.1875
5	Illusory	100	3	1.4375
6	Illusory	100	3	-3.3125
7	Illusory	100	4	-1.4375
8	Illusory	100	4	-1.5625
9	Illusory	100	5	-6.0625
10	Illusory	100	5	-5.5625
11	Illusory	100	6	0.0625
12	Illusory	100	6	-0.8125
13	Illusory	100	7	-3.4375
14	Illusory	100	7	-3.6875
15	Illusory	150	1	-1.9375
16	Illusory	150	1	-3.5625
17	Illusory	150	2	-0.1875
18	Illusory	150	2	-0.1875
19	Illusory	150	3	-4.1875
20	Illusory	150	3	-1.0625
21	Illusory	150	4	-0.8125
22	Illusory	150	4	-0.4375
23	Illusory	150	5	-2.9375
24	Illusory	150	5	-3.4375
25	Illusory	150	6	-0.0625
26	Illusory	150	6	-0.3125
27	Illusory	150	7	-1.6875
28	Illusory	150	7	-2.4375
29	Illusory	250	1	-3.3125
30	Illusory	250	1	-3.0625
31	Illusory	250	2	0.0625
32	Illusory	250	2	-0.0625
33	Illusory	250	3	-3.6875
34	Illusory	250	3	-1.8125
35	Illusory	250	4	-0.6875
36	Illusory	250	4	-0.8125
37	Illusory	250	5	-3.0625
38	Illusory	250	5	-2.8125
39	Illusory	250	6	0.0625
40	Illusory	250	6	-0.3125
41	Illusory	250	7	-4.0625
42	Illusory	250	7	-1.6875
43	Illusory	500	1	-0.9375
44	Illusory	500	1	-1.1875
45	Illusory	500	2	-0.0625
46	Illusory	500	2	-0.0625
47	Illusory	500	3	-0.6875
48	Illusory	500	3	-0.3125
49	Illusory	500	4	-0.8125
50	Illusory	500	4	-8.6875
51	Illusory	500	5	-2.0625
52	Illusory	500	5	-2.1875
53	Illusory	500	6	-0.1875
54	Illusory	500	6	-0.1875
55	Illusory	500	7	-1.3125
56	Illusory	500	7	-0.8125
57	Illusory	1000	1	-0.3125
58	Illusory	1000	1	-0.6875
59	Illusory	1000	2	-0.1875
60	Illusory	1000	2	0.0625
61	Illusory	1000	3	-0.3125
62	Illusory	1000	3	0.1875
63	Illusory	1000	4	-0.4375
64	Illusory	1000	4	-0.3125
65	Illusory	1000	5	-1.4375
66	Illusory	1000	5	-1.8125
67	Illusory	1000	6	-0.1875
68	Illusory	1000	6	-0.3125
69	Illusory	1000	7	-0.9375
70	Illusory	1000	7	-1.0625
71	Illusory	infinity	1	-0.4375
72	Illusory	infinity	1	-0.4375
73	Illusory	infinity	2	-0.0625
74	Illusory	infinity	2	-0.0625
75	Illusory	infinity	3	-0.3125
76	Illusory	infinity	3	-0.3125
77	Illusory	infinity	4	-0.1875
78	Illusory	infinity	4	-0.1875
79	Illusory	infinity	5	-0.4375
80	Illusory	infinity	5	-0.4375
81	Illusory	infinity	6	-0.0625
82	Illusory	infinity	6	-0.0625
83	Illusory	infinity	7	-0.5625
84	Illusory	infinity	7	-0.3125
85	Controlled	100	1	0.5625
86	Controlled	100	1	0.4375
87	Controlled	100	2	-0.3125
88	Controlled	100	2	0.1875
89	Controlled	100	3	1.3125
90	Controlled	100	3	0.3125
91	Controlled	100	4	0.3125
92	Controlled	100	4	0.1875
93	Controlled	100	5	-0.3125
94	Controlled	100	5	0.6875
95	Controlled	100	6	-2.8125
96	Controlled	100	6	1.3125
97	Controlled	100	7	-1.4375
98	Controlled	100	7	-1.0625
99	Controlled	150	1	0.4375
100	Controlled	150	1	0.5625
101	Controlled	150	2	0.0625
102	Controlled	150	2	0.1875
103	Controlled	150	3	-0.6875
104	Controlled	150	3	-0.1875
105	Controlled	150	4	-0.0625
106	Controlled	150	4	-0.0625
107	Controlled	150	5	-0.0625
108	Controlled	150	5	-0.0625
109	Controlled	150	6	0.0625
110	Controlled	150	6	-0.6875
111	Controlled	150	7	-0.4375
112	Controlled	150	7	0.5625
113	Controlled	250	1	0.0625
114	Controlled	250	1	0.5625
115	Controlled	250	2	-0.1875
116	Controlled	250	2	-0.1875
117	Controlled	250	3	-0.3125
118	Controlled	250	3	0.9375
119	Controlled	250	4	-0.1875
120	Controlled	250	4	0.3125
121	Controlled	250	5	0.3125
122	Controlled	250	5	0.5625
123	Controlled	250	6	-0.5625
124	Controlled	250	6	0.3125
125	Controlled	250	7	-0.8125
126	Controlled	250	7	-0.6875
127	Controlled	500	1	0.0625
128	Controlled	500	1	-0.3125
129	Controlled	500	2	0.0625
130	Controlled	500	2	0.0625
131	Controlled	500	3	-0.0625
132	Controlled	500	3	0.1875
133	Controlled	500	4	-0.1875
134	Controlled	500	4	-0.1875
135	Controlled	500	5	-0.0625
136	Controlled	500	5	-0.0625
137	Controlled	500	6	0.1875
138	Controlled	500	6	-0.3125
139	Controlled	500	7	-0.0625
140	Controlled	500	7	-0.5625
141	Controlled	1000	1	0.1875
142	Controlled	1000	1	-0.3125
143	Controlled	1000	2	-0.0625
144	Controlled	1000	2	-0.0625
145	Controlled	1000	3	-0.0625
146	Controlled	1000	3	-0.5625
147	Controlled	1000	4	-0.0625
148	Controlled	1000	4	-0.0625
149	Controlled	1000	5	0.1875
150	Controlled	1000	5	-0.3125
151	Controlled	1000	6	-0.1875
152	Controlled	1000	6	0.0625
153	Controlled	1000	7	-0.5625
154	Controlled	1000	7	-1.0625
155	Controlled	infinity	1	0.0625
156	Controlled	infinity	1	-0.0625
157	Controlled	infinity	2	-0.0625
158	Controlled	infinity	2	-0.0625
159	Controlled	infinity	3	-0.1875
160	Controlled	infinity	3	-0.0625
161	Controlled	infinity	4	0.0625
162	Controlled	infinity	4	-0.0625
163	Controlled	infinity	5	-0.0625
164	Controlled	infinity	5	0.0625
165	Controlled	infinity	6	-0.0625
166	Controlled	infinity	6	-0.0625
167	Controlled	infinity	7	-0.1875
168	Controlled	infinity	7	-0.1875

## Sheet: Experiment3-1
id	algorithm	subject_id	obtained_parameter_value
1	A	1	-0.8
2	A	1	-1.1
3	B	1	-0.9
4	B	1	-0.9
5	C	1	-0.8
6	C	1	-0.6
7	U	1	-0.3
8	U	1	-0.6
9	A	2	-0.6
10	A	2	-0.6
11	B	2	-0.2
12	B	2	-0.2
13	C	2	0.2
14	C	2	-0.4
15	U	2	-0.1
16	U	2	0.1
17	A	3	-3.6
18	A	3	0.3
19	B	3	-0.2
20	B	3	0.2
21	C	3	1
22	C	3	-0.2
23	U	3	0.1
24	U	3	0.4
25	A	4	0
26	A	4	0
27	B	4	-0.3
28	B	4	-0.1
29	C	4	-0.1
30	C	4	-0.2
31	U	4	-0.1
32	U	4	-0.1
33	A	5	-0.6
34	A	5	-0.2
35	B	5	-0.3
36	B	5	-0.4
37	C	5	0
38	C	5	-0.4
39	U	5	-0.4
40	U	5	-0.3
41	A	6	-1
42	A	6	-0.9
43	B	6	-0.7
44	B	6	-0.7
45	C	6	-0.8
46	C	6	-1
47	U	6	-0.3
48	U	6	-0.3
49	A	7	-0.5
50	A	7	-0.3
51	B	7	0
52	B	7	-0.2
53	C	7	-1.3
54	C	7	-0.9
55	U	7	0
56	U	7	0

## Sheet: Experiment3-2
id	condition	subject_id	num_of_selecting_1st	num_of_selecting_2nd
1	O-A	1	6	6
2	O-B	1	9	3
3	O-C	1	8	4
4	O-U	1	6	6
5	A-B	1	6	6
6	A-C	1	5	7
7	A-U	1	5	7
8	B-C	1	5	7
9	B-U	1	2	10
10	C-U	1	2	10
11	O-A	2	4	8
12	O-B	2	5	7
13	O-C	2	6	6
14	O-U	2	4	8
15	A-B	2	8	4
16	A-C	2	3	9
17	A-U	2	4	8
18	B-C	2	4	8
19	B-U	2	6	6
20	C-U	2	5	7
21	O-A	3	8	4
22	O-B	3	8	4
23	O-C	3	7	5
24	O-U	3	4	8
25	A-B	3	3	9
26	A-C	3	4	8
27	A-U	3	2	10
28	B-C	3	3	9
29	B-U	3	6	6
30	C-U	3	1	11
31	O-A	4	7	5
32	O-B	4	3	9
33	O-C	4	6	6
34	O-U	4	0	12
35	A-B	4	2	10
36	A-C	4	4	8
37	A-U	4	0	12
38	B-C	4	10	2
39	B-U	4	1	11
40	C-U	4	0	12
41	O-A	5	7	5
42	O-B	5	6	6
43	O-C	5	7	5
44	O-U	5	1	11
45	A-B	5	3	9
46	A-C	5	3	9
47	A-U	5	0	12
48	B-C	5	4	8
49	B-U	5	1	11
50	C-U	5	1	11
51	O-A	6	12	0
52	O-B	6	6	6
53	O-C	6	7	5
54	O-U	6	8	4
55	A-B	6	2	10
56	A-C	6	2	10
57	A-U	6	6	6
58	B-C	6	2	10
59	B-U	6	5	7
60	C-U	6	5	7
61	O-A	7	7	5
62	O-B	7	7	5
63	O-C	7	7	5
64	O-U	7	7	5
65	A-B	7	7	5
66	A-C	7	5	7
67	A-U	7	5	7
68	B-C	7	4	8
69	B-U	7	1	11
70	C-U	7	4	8

## Sheet: E1-sub1
Task 1	CLOCKWISE
timestamp	taskid	angular velicity	presentation	choise
12833794	4	-4	0	0
12857554	10	-4	0	0
12884013	17	-4	1	1
12917921	27	-4	1	1
12954744	38	-4	1	1
12990366	47	-4	0	0
13003313	50	-4	1	1
13045471	60	-4	1	1
13054997	63	-4	0	0
13086866	73	-4	0	0
12840145	5	-3	0	1
12944096	35	-3	1	0
13015803	53	-3	1	0
13035200	57	-3	0	0
13066222	67	-3	0	0
13069009	68	-3	0	0
13083202	72	-3	0	0
13128425	84	-3	0	1
13136721	87	-3	1	1
13138587	88	-3	1	1
12874153	14	-2	1	1
12910471	25	-2	1	1
12948782	36	-2	1	0
12966391	42	-2	1	1
12994919	48	-2	0	1
13000481	49	-2	1	1
13039320	58	-2	0	0
13096537	76	-2	1	0
13130859	85	-2	1	1
13141773	89	-2	0	1
12800577	1	-1	0	1
12894428	20	-1	0	1
12897559	21	-1	1	1
12924681	29	-1	1	0
12971610	43	-1	1	0
13026684	55	-1	0	0
13032080	56	-1	1	1
13051544	62	-1	0	0
13094472	75	-1	0	1
13125205	83	-1	1	1
12881581	16	0	0	1
12903410	23	0	1	1
12929185	30	0	0	1
12952424	37	0	0	1
12974619	44	0	1	1
12985333	46	0	0	0
13072821	69	0	0	0
13107551	79	0	0	0
13112148	80	0	0	0
13119143	81	0	1	1
12795604	0	1	0	1
12854512	9	1	1	1
12867303	13	1	1	1
12913969	26	1	1	1
12958264	39	1	1	1
12963294	41	1	1	1
12979804	45	1	0	1
13019523	54	1	1	0
13063280	66	1	1	1
13103699	78	1	0	0
12850726	8	2	1	1
12861551	11	2	1	1
12877351	15	2	1	1
12900778	22	2	0	0
12939034	33	2	1	1
13042462	59	2	0	0
13057795	64	2	1	1
13061093	65	2	0	0
13091685	74	2	1	1
13100312	77	2	0	0
12864516	12	3	0	0
12888565	19	3	1	1
12920919	28	3	0	0
12931706	31	3	0	0
12941243	34	3	1	0
12960607	40	3	1	1
13048246	61	3	1	1
13077795	70	3	0	0
13121530	82	3	0	0
13133002	86	3	1	0
12804374	2	4	1	1
12829119	3	4	1	1
12843331	6	4	1	1
12847029	7	4	0	0
12886078	18	4	0	0
12906241	24	4	0	0
12935547	32	4	0	0
13008431	51	4	0	1
13011706	52	4	0	0
13080760	71	4	0	0
Task 2	ANTI-CLOCKWISE
13153120	4	-4	0	0
13173161	10	-4	0	0
13194124	17	-4	1	1
13224657	27	-4	1	1
13256267	38	-4	1	1
13344702	47	-4	0	0
13356072	50	-4	1	1
13384485	60	-4	1	1
13393800	63	-4	0	0
13418815	73	-4	0	0
13156329	5	-3	0	0
13249050	35	-3	1	0
13365121	53	-3	1	1
13375813	57	-3	0	0
13403793	67	-3	0	0
13406035	68	-3	0	0
13416306	72	-3	0	0
13445795	84	-3	0	0
13453789	87	-3	1	1
13455675	88	-3	1	1
13185208	14	-2	1	1
13219805	25	-2	1	1
13251004	36	-2	1	0
13265283	42	-2	1	0
13349788	48	-2	0	1
13352441	49	-2	1	1
13378844	58	-2	0	0
13424933	76	-2	1	1
13448116	85	-2	1	1
13459427	89	-2	0	0
13147635	1	-1	0	0
13202840	20	-1	0	0
13206781	21	-1	1	0
13230997	29	-1	1	1
13268281	43	-1	1	1
13371216	55	-1	0	0
13373581	56	-1	1	1
13390991	62	-1	0	0
13423034	75	-1	0	0
13443475	83	-1	1	1
13190204	16	0	0	1
13212310	23	0	1	0
13233062	30	0	0	0
13254291	37	0	0	0
13270634	44	0	1	0
13341505	46	0	0	1
13409355	69	0	0	0
13432982	79	0	0	0
13435547	80	0	0	0
13438245	81	0	1	0
13143816	0	1	0	1
13169708	9	1	1	0
13183221	13	1	1	0
13222014	26	1	1	0
13258699	39	1	1	0
13263295	41	1	1	0
13279941	45	1	0	0
13367419	54	1	1	0
13401705	66	1	1	1
13431028	78	1	0	1
13166366	8	2	1	0
13175693	11	2	1	0
13187107	15	2	1	1
13209113	22	2	0	0
13244709	33	2	1	1
13381642	59	2	0	0
13396709	64	2	1	0
13399629	65	2	0	1
13420869	74	2	1	1
13428064	77	2	0	1
13180844	12	3	0	1
13198854	19	3	1	1
13227966	28	3	0	1
13237303	31	3	0	1
13247018	34	3	1	0
13260753	40	3	1	1
13387427	61	3	1	1
13411554	70	3	0	1
13441076	82	3	0	1
13451347	86	3	1	1
13149379	2	4	1	0
13151466	3	4	1	0
13158827	6	4	1	1
13161026	7	4	0	0
13196922	18	4	0	0
13215819	24	4	0	1
13239557	32	4	0	0
13360125	51	4	0	1
13362623	52	4	0	0
13413619	71	4	0	0

## Sheet: E1-sub2
Task 1	CLOCKWISE
timestamp	taskid	angular velicity	presentation	choise
21709557	15	-4	1	1
21810568	32	-4	1	1
21820073	34	-4	0	0
21823381	35	-4	0	0
21855738	43	-4	1	1
21859646	44	-4	1	1
22008135	70	-4	0	0
22032571	77	-4	0	0
22038822	79	-4	0	0
22069427	88	-4	1	1
21609493	0	-3	0	0
21680698	10	-3	1	1
21686960	11	-3	0	0
21747388	20	-3	0	0
21803418	30	-3	1	1
21918535	50	-3	0	0
21941269	55	-3	0	0
21956678	58	-3	0	0
22000115	68	-3	0	0
22072158	89	-3	1	1
21630823	3	-2	1	1
21649132	6	-2	1	1
21750953	21	-2	1	1
21788429	26	-2	0	1
21797445	28	-2	1	1
21839547	38	-2	0	0
21906207	47	-2	0	1
22016973	73	-2	0	0
22052934	84	-2	1	1
22058397	85	-2	0	0
21618176	1	-1	1	1
21658802	7	-1	1	1
21692156	12	-1	1	1
21741681	19	-1	0	1
21762722	23	-1	1	1
21866034	45	-1	1	1
21974335	62	-1	0	1
21982587	64	-1	1	0
21986985	65	-1	0	0
22035836	78	-1	0	0
21643225	5	0	1	1
21700483	13	0	1	1
21719950	16	0	0	0
21727680	17	0	0	1
21778347	24	0	0	1
21783743	25	0	1	0
21830854	36	0	1	1
21914190	49	0	1	0
21992984	66	0	0	0
22022631	74	0	1	1
21665398	8	1	0	1
21675213	9	1	0	1
21704339	14	1	1	1
21756526	22	1	0	0
21910526	48	1	0	0
21933548	53	1	1	1
21947165	56	1	1	1
22003135	69	1	0	0
22028859	76	1	1	1
22064926	87	1	0	0
21807038	31	2	1	1
21834784	37	2	1	1
21951509	57	2	0	0
21962355	59	2	1	1
21965497	60	2	1	1
21995963	67	2	1	1
22013898	72	2	0	0
22043552	81	2	1	1
22046484	82	2	0	0
22049348	83	2	0	0
21636841	4	3	1	1
21732732	18	3	1	1
21814399	33	3	1	1
21845377	40	3	1	1
21848674	41	3	0	0
21871075	46	3	0	0
21922421	51	3	1	1
21926507	52	3	1	1
21976622	63	3	0	0
22025306	75	3	0	0
21622362	2	4	0	0
21792126	27	4	0	0
21799776	29	4	1	1
21842101	39	4	0	0
21852795	42	4	1	1
21935515	54	4	0	0
21968639	61	4	1	1
22010500	71	4	1	1
22041398	80	4	0	0
22061062	86	4	0	0
Task 2	ANTI-CLOCKWISE
22293077	15	-4	1	1
22354612	32	-4	1	0
22362295	34	-4	0	0
22366825	35	-4	0	0
22391034	43	-4	1	1
22393743	44	-4	1	1
22466793	70	-4	0	0
22484008	77	-4	0	0
22487783	79	-4	0	0
22513380	88	-4	1	0
22231296	0	-3	0	0
22271049	10	-3	1	1
22275401	11	-3	0	0
22309822	20	-3	0	0
22347772	30	-3	1	1
22411544	50	-3	0	0
22426323	55	-3	0	0
22435807	58	-3	0	0
22462108	68	-3	0	0
22515522	89	-3	1	1
22244812	3	-2	1	1
22255737	6	-2	1	0
22313442	21	-2	1	1
22334371	26	-2	0	0
22341932	28	-2	1	1
22375822	38	-2	0	0
22402681	47	-2	0	0
22472290	73	-2	0	0
22503294	84	-2	1	1
22505259	85	-2	0	0
22236540	1	-1	1	1
22259102	7	-1	1	1
22278787	12	-1	1	1
22307544	19	-1	0	0
22322990	23	-1	1	1
22395952	45	-1	1	1
22446432	62	-1	0	0
22452393	64	-1	1	1
22454414	65	-1	0	0
22486040	78	-1	0	1
22252295	5	0	1	1
22286249	13	0	1	0
22297307	16	0	0	1
22301271	17	0	0	0
22326421	24	0	0	0
22330385	25	0	1	1
22370138	36	0	1	0
22409556	49	0	1	1
22458166	66	0	0	0
22477324	74	0	1	1
22263454	8	1	0	1
22266952	9	1	0	0
22289913	14	1	1	0
22319681	22	1	0	1
22405556	48	1	0	1
22420472	53	1	1	1
22429321	56	1	1	0
22464606	69	1	0	1
22481987	76	1	1	1
22511548	87	1	0	1
22351358	31	2	1	1
22373258	37	2	1	1
22433220	57	2	0	1
22438549	59	2	1	1
22441203	60	2	1	0
22460198	67	2	1	1
22470613	72	2	0	1
22494234	81	2	1	0
22496599	82	2	0	0
22501262	83	2	0	0
22247987	4	3	1	0
22305146	18	3	1	1
22358253	33	3	1	1
22382651	40	3	1	1
22386104	41	3	0	0
22399527	46	3	0	1
22414042	51	3	1	1
22416773	52	3	1	1
22448931	63	3	0	1
22479855	75	3	0	0
22239993	2	4	0	0
22338868	27	4	0	0
22345163	29	4	1	1
22379720	39	4	0	0
22388114	42	4	1	1
22423703	54	4	0	0
22444079	61	4	1	1
22468725	71	4	1	1
22491536	80	4	0	0
22507047	86	4	0	0

## Sheet: E1-sub3
Task 1	CLOCKWISE
timestamp	taskid	angular velicity	presentation	choise
77332742	7	-4	1	1
77337205	8	-4	0	0
77344558	10	-4	0	0
77376990	20	-4	0	0
77424460	33	-4	0	0
77436762	37	-4	0	0
77455504	45	-4	0	0
77485797	56	-4	0	0
77494639	60	-4	1	1
77525236	76	-4	1	1
77382231	22	-3	0	0
77438216	38	-3	1	1
77451407	43	-3	1	1
77499875	63	-3	1	1
77513958	71	-3	1	1
77517983	73	-3	0	0
77520647	74	-3	0	0
77530068	79	-3	1	0
77534920	81	-3	0	0
77546889	87	-3	0	0
77328543	5	-2	0	1
77339495	9	-2	0	1
77353631	13	-2	0	0
77360784	15	-2	1	0
77404942	27	-2	0	0
77434863	36	-2	1	1
77470804	51	-2	1	1
77483832	55	-2	0	0
77532744	80	-2	1	1
77541815	84	-2	1	1
77318291	0	-1	0	1
77330644	6	-1	1	0
77396620	25	-1	1	1
77461755	47	-1	0	1
77463820	48	-1	0	0
77496230	61	-1	1	0
77507873	68	-1	1	0
77523604	75	-1	1	0
77539750	83	-1	0	0
77544746	86	-1	1	0
77324757	3	0	0	1
77349544	12	0	1	1
77363750	16	0	1	1
77387438	23	0	1	1
77428979	34	0	1	0
77445556	41	0	0	1
77467073	49	0	1	1
77492640	59	0	1	1
77503374	65	0	1	0
77526979	77	0	1	0
77326711	4	1	1	0
77358519	14	1	1	1
77411887	29	1	1	1
77418638	31	1	0	0
77421569	32	1	0	0
77432532	35	1	1	0
77480132	53	1	0	0
77497577	62	1	1	1
77501309	64	1	0	0
77511493	70	1	1	1
77391158	24	2	0	0
77443313	40	2	1	1
77477379	52	2	1	1
77482142	54	2	1	1
77487463	57	2	1	1
77504607	66	2	0	0
77516059	72	2	1	1
77528436	78	2	0	0
77543491	85	2	0	0
77548490	88	2	0	0
77346657	11	3	0	0
77368650	17	3	0	0
77372116	18	3	0	0
77416151	30	3	1	1
77440659	39	3	0	0
77447510	42	3	1	1
77453206	44	3	1	1
77468550	50	3	0	0
77488910	58	3	0	0
77536619	82	3	0	0
77319994	1	4	1	1
77322514	2	4	0	0
77374514	19	4	0	1
77379122	21	4	0	0
77399987	26	4	0	0
77408774	28	4	0	0
77458802	46	4	0	0
77505952	67	4	1	1
77509228	69	4	1	1
77550389	89	4	1	1
Task 2	ANTI-CLOCKWISE
77738774	7	-4	1	1
77740972	8	-4	0	0
77744203	10	-4	0	0
77769864	20	-4	0	0
77811004	33	-4	0	0
77820775	37	-4	0	0
77843636	45	-4	0	0
77873194	56	-4	0	0
77884075	60	-4	1	1
77930219	76	-4	1	1
77777370	22	-3	0	0
77823306	38	-3	1	1
77837929	43	-3	1	1
77893213	63	-3	1	1
77917595	71	-3	1	1
77924002	73	-3	0	0
77925834	74	-3	0	0
77939590	79	-3	1	1
77944154	81	-3	0	0
77959687	87	-3	0	0
77734832	5	-2	0	0
77742371	9	-2	0	0
77749588	13	-2	0	0
77753310	15	-2	1	1
77791549	27	-2	0	0
77819231	36	-2	1	1
77857650	51	-2	1	1
77870962	55	-2	0	0
77941189	80	-2	1	1
77952592	84	-2	1	1
77720638	0	-1	0	0
77737008	6	-1	1	1
77785220	25	-1	1	1
77848923	47	-1	0	0
77851265	48	-1	0	0
77886296	61	-1	1	1
77908357	68	-1	1	1
77927732	75	-1	1	1
77951071	83	-1	0	0
77958210	86	-1	1	1
77728855	3	0	0	0
77748167	12	0	1	1
77755353	16	0	1	0
77779557	23	0	1	1
77813313	34	0	1	0
77833443	41	0	0	0
77853408	49	0	1	1
77882498	59	0	1	1
77897809	65	0	1	0
77936526	77	0	1	1
77731823	4	1	1	1
77751787	14	1	1	1
77798999	29	1	1	0
77807551	31	1	0	1
77809450	32	1	0	1
77816333	35	1	1	0
77865300	53	1	0	0
77890704	62	1	1	0
77895489	64	1	0	1
77915663	70	1	1	1
77783277	24	2	0	0
77828647	40	2	1	1
77859448	52	2	1	0
77869452	54	2	1	1
77877513	57	2	1	1
77902872	66	2	0	0
77920848	72	2	1	1
77938358	78	2	0	0
77954502	85	2	0	0
77962107	88	2	0	0
77746546	11	3	0	0
77757562	17	3	0	1
77761793	18	3	0	0
77801233	30	3	1	1
77825793	39	3	0	0
77835542	42	3	1	1
77841138	44	3	1	1
77855618	50	3	0	0
77879556	58	3	0	0
77946874	82	3	0	0
77723703	1	4	1	1
77725990	2	4	0	0
77766478	19	4	0	0
77774694	21	4	0	0
77788307	26	4	0	0
77793936	28	4	0	0
77846212	46	4	0	0
77905115	67	4	1	1
77911133	69	4	1	1
77964772	89	4	1	1

## Sheet: E1-sub4
Task 1	CLOCKWISE
timestamp	taskid	angular velicity	presentation	choise
80474119	2	-4	0	0
80532581	8	-4	1	1
80785246	37	-4	0	0
80890607	51	-4	1	1
80942445	58	-4	1	1
81021958	68	-4	1	1
81073919	74	-4	1	1
81156286	77	-4	0	0
81182142	82	-4	0	0
81208167	87	-4	0	0
80455248	0	-3	0	0
80484878	3	-3	0	0
80524176	7	-3	1	1
80657336	21	-3	1	1
80704566	26	-3	0	0
80741375	32	-3	0	0
80908490	54	-3	0	0
81014714	67	-3	0	0
81192708	84	-3	0	0
81197837	85	-3	0	0
80464571	1	-2	0	0
80671244	22	-2	0	1
80722466	27	-2	1	1
80764550	34	-2	1	1
80771845	35	-2	0	1
80915666	55	-2	0	0
80964940	60	-2	1	1
81062676	73	-2	0	0
81164525	78	-2	0	0
81168548	79	-2	0	0
80515460	6	-1	0	1
80592703	14	-1	1	0
80688378	23	-1	0	0
80793729	38	-1	1	0
80811538	42	-1	0	0
80885111	49	-1	1	1
80898637	52	-1	0	1
80925104	56	-1	0	1
81222175	88	-1	1	0
81233490	89	-1	1	0
80493797	4	0	1	1
80547309	9	0	1	1
80584620	13	0	0	1
80635058	18	0	0	0
80757933	33	0	1	0
80837465	44	0	0	0
80867416	48	0	1	1
80976652	61	0	1	1
81050293	71	0	1	1
81087355	75	0	0	1
80618929	17	1	0	0
80780028	36	1	1	1
80815915	43	1	1	1
80842011	45	1	0	0
80849643	46	1	1	1
80903361	53	1	0	0
80935280	57	1	1	1
81000364	65	1	1	1
81034713	70	1	1	1
81091791	76	1	1	1
80501662	5	2	0	0
80558464	11	2	0	0
80601395	15	2	0	0
80696108	25	2	0	0
80732130	30	2	1	1
80798225	39	2	0	0
80855736	47	2	1	1
80992414	64	2	1	1
81008522	66	2	1	1
81177978	81	2	1	1
80553141	10	3	0	0
80562639	12	3	0	0
80609283	16	3	1	1
80642712	19	3	1	1
80691456	24	3	1	1
80725524	28	3	0	0
80728921	29	3	0	0
80735943	31	3	0	0
80800890	40	3	0	0
81055183	72	3	1	1
80649496	20	4	1	1
80804292	41	4	1	1
80887343	50	4	1	1
80946975	59	4	1	1
80982229	62	4	1	1
80986718	63	4	0	0
81026237	69	4	1	1
81172193	80	4	1	1
81186319	83	4	0	0
81203133	86	4	1	1
Task 2	ANTI-CLOCKWISE
81403360	2	-4	0	0
81431631	8	-4	1	1
81599996	37	-4	0	0
81708687	51	-4	1	1
81754717	58	-4	1	1
81821671	68	-4	1	1
81858503	74	-4	1	1
81876516	77	-4	0	0
81901448	82	-4	0	0
81920859	87	-4	0	0
81395292	0	-3	0	0
81407246	3	-3	0	0
81428167	7	-3	1	1
81511098	21	-3	1	1
81535133	26	-3	0	0
81563210	32	-3	0	0
81730460	54	-3	0	0
81818584	67	-3	0	0
81909172	84	-3	0	0
81913073	85	-3	0	0
81399214	1	-2	0	0
81513812	22	-2	0	0
81538502	27	-2	1	1
81576304	34	-2	1	1
81579768	35	-2	0	0
81734446	55	-2	0	0
81769869	60	-2	1	1
81854228	73	-2	0	0
81880118	78	-2	0	0
81884184	79	-2	0	0
81423715	6	-1	0	0
81470991	14	-1	1	1
81517827	23	-1	0	0
81603449	38	-1	1	1
81627891	42	-1	0	0
81697685	49	-1	1	1
81713547	52	-1	0	0
81737244	56	-1	0	0
81932518	88	-1	1	1
81938069	89	-1	1	1
81413120	4	0	1	1
81438460	9	0	1	0
81465887	13	0	0	0
81497113	18	0	0	0
81570882	33	0	1	1
81651136	44	0	0	1
81689784	48	0	1	0
81779981	61	0	1	1
81845512	71	0	1	1
81866086	75	0	0	1
81492102	17	1	0	1
81595763	36	1	1	0
81646483	43	1	1	0
81655832	45	1	0	1
81665360	46	1	1	0
81726448	53	1	0	1
81750720	57	1	1	0
81811456	65	1	1	1
81837575	70	1	1	0
81872941	76	1	1	1
81417975	5	2	0	0
81450365	11	2	0	0
81477884	15	2	0	0
81530556	25	2	0	0
81553684	30	2	1	1
81609167	39	2	0	0
81673469	47	2	1	0
81803417	64	2	1	1
81814720	66	2	1	1
81898979	81	2	1	1
81443459	10	3	0	0
81457901	12	3	0	0
81483082	16	3	1	1
81502334	19	3	1	1
81523190	24	3	1	0
81542122	28	3	0	0
81546086	29	3	0	0
81560179	31	3	0	0
81614161	40	3	0	0
81849943	72	3	1	1
81508123	20	4	1	1
81622688	41	4	1	1
81704998	50	4	1	1
81759436	59	4	1	1
81787346	62	4	1	1
81790644	63	4	0	0
81825879	69	4	1	1
81890018	80	4	1	1
81905993	83	4	0	0
81918738	86	4	1	1

## Sheet: E1-sub5
Task 1	CLOCKWISE
timestamp	taskid	angular velicity	presentation	choise
96044395	3	-4	1	1
96308695	30	-4	0	0
96428685	40	-4	0	0
96483312	41	-4	0	0
96490851	42	-4	0	1
96582274	55	-4	1	1
96723439	69	-4	1	1
96727280	70	-4	0	1
96751163	74	-4	1	1
96823944	85	-4	0	0
96054727	5	-3	0	0
96060486	6	-3	1	0
96080207	9	-3	0	0
96155028	16	-3	1	1
96164432	18	-3	1	1
96356898	34	-3	1	1
96524041	46	-3	0	0
96695206	66	-3	0	0
96769401	77	-3	1	1
96784746	78	-3	0	1
96074471	8	-2	1	1
96496313	43	-2	1	1
96514770	45	-2	1	0
96588570	56	-2	1	1
96601927	57	-2	0	1
96619225	58	-2	0	1
96687052	65	-2	0	1
96761163	75	-2	1	1
96793340	80	-2	1	1
96832333	87	-2	0	1
96066321	7	-1	1	0
96094813	10	-1	1	1
96321334	31	-1	0	1
96380918	36	-1	1	1
96390921	37	-1	0	1
96509274	44	-1	0	1
96546923	50	-1	1	1
96674913	63	-1	0	1
96681475	64	-1	0	1
96818870	84	-1	1	0
96123273	13	0	0	0
96142912	15	0	1	1
96173725	19	0	0	1
96185510	20	0	1	1
96195018	21	0	0	1
96225744	24	0	0	0
96239283	25	0	0	0
96400470	38	0	1	0
96540651	49	0	1	0
96721007	68	0	0	0
96020341	0	1	0	0
96109177	12	1	0	0
96249331	26	1	0	1
96272907	29	1	1	1
96633026	59	1	0	0
96666041	61	1	0	0
96735408	72	1	0	0
96746500	73	1	0	0
96763561	76	1	1	1
96809972	83	1	1	1
96049730	4	2	1	1
96101031	11	2	0	0
96211895	23	2	1	1
96263245	28	2	1	1
96331538	32	2	0	0
96536532	48	2	1	1
96552030	51	2	0	0
96578832	54	2	0	0
96730356	71	2	0	0
96844905	89	2	0	0
96026070	1	3	1	1
96202468	22	3	0	0
96405990	39	3	1	1
96529781	47	3	1	1
96571488	53	3	0	0
96645185	60	3	0	0
96704618	67	3	1	1
96805053	82	3	0	0
96826542	86	3	1	1
96839786	88	3	1	1
96034220	2	4	1	1
96129371	14	4	0	0
96159558	17	4	1	1
96252762	27	4	1	1
96336146	33	4	0	0
96363848	35	4	1	1
96555228	52	4	1	1
96670904	62	4	1	1
96788887	79	4	1	1
96800001	81	4	1	1
Task 2	ANTI-CLOCKWISE
97192174	3	-4	1	1
97339324	30	-4	0	0
97406520	40	-4	0	0
97418800	41	-4	0	0
97420932	42	-4	0	0
97521074	55	-4	1	1
97612379	69	-4	1	1
97615610	70	-4	0	0
97641804	74	-4	1	1
97710647	85	-4	0	0
97210119	5	-3	0	0
97212428	6	-3	1	1
97227246	9	-3	0	0
97264917	16	-3	1	1
97275243	18	-3	1	1
97360084	34	-3	1	1
97443476	46	-3	0	0
97594437	66	-3	0	0
97656515	77	-3	1	1
97660013	78	-3	0	0
97220478	8	-2	1	1
97428049	43	-2	1	1
97440145	45	-2	1	1
97524904	56	-2	1	1
97531422	57	-2	0	0
97535119	58	-2	0	0
97589274	65	-2	0	0
97645834	75	-2	1	1
97677904	80	-2	1	1
97726798	87	-2	0	0
97217214	7	-1	1	0
97233160	10	-1	1	1
97341911	31	-1	0	0
97372401	36	-1	1	1
97394093	37	-1	0	0
97430347	44	-1	0	0
97490346	50	-1	1	1
97579793	63	-1	0	0
97582357	64	-1	0	0
97707294	84	-1	1	1
97247971	13	0	0	1
97260587	15	0	1	0
97281064	19	0	0	0
97283988	20	0	1	0
97287910	21	0	0	1
97314655	24	0	0	1
97317519	25	0	0	0
97397646	38	0	1	0
97468624	49	0	1	1
97608815	68	0	0	0
97173159	0	1	0	1
97237868	12	1	0	1
97319351	26	1	0	1
97336615	29	1	1	0
97551099	59	1	0	1
97566490	61	1	0	1
97634009	72	1	0	1
97639472	73	1	0	1
97653518	76	1	1	0
97703863	83	1	1	0
97205567	4	2	1	1
97235358	11	2	0	1
97306882	23	2	1	1
97330928	28	2	1	0
97350371	32	2	0	0
97462312	48	2	1	0
97492678	51	2	0	1
97518720	54	2	0	0
97625188	71	2	0	1
97761469	89	2	0	1
97178377	1	3	1	1
97294887	22	3	0	1
97402923	39	3	1	1
97454395	47	3	1	0
97509171	53	3	0	1
97562026	60	3	0	0
97599911	67	3	1	1
97695858	82	3	0	1
97717435	86	3	1	0
97733388	88	3	1	1
97186053	2	4	1	0
97256778	14	4	0	0
97270924	17	4	1	1
97323160	27	4	1	1
97356356	33	4	0	0
97364414	35	4	1	1
97497733	52	4	1	1
97569491	62	4	1	1
97668573	79	4	1	1
97693448	81	4	1	0

## Sheet: E1-sub6
Task 1	CLOCKWISE
timestamp	taskid	angular velicity	presentation	choise
109401671	3	-4	1	1
109421112	9	-4	1	1
109508632	28	-4	1	1
109562915	40	-4	1	1
109607164	48	-4	1	1
109645681	57	-4	0	0
109667246	61	-4	0	0
109745415	77	-4	1	1
109772117	82	-4	1	1
109797410	87	-4	1	1
109452652	16	-3	0	0
109504768	27	-3	1	1
109518181	30	-3	1	1
109525675	32	-3	0	1
109558663	39	-3	1	0
109618079	51	-3	0	0
109663804	60	-3	0	0
109714848	71	-3	1	1
109756296	79	-3	0	0
109759105	80	-3	1	1
109433999	12	-2	1	1
109438806	13	-2	1	1
109514028	29	-2	0	0
109544284	36	-2	1	1
109552656	38	-2	1	0
109582812	44	-2	0	1
109587608	45	-2	1	1
109690429	66	-2	0	0
109695259	67	-2	0	0
109795412	86	-2	1	0
109426593	10	-1	0	1
109449343	15	-1	1	0
109458847	17	-1	1	0
109493174	25	-1	0	1
109522289	31	-1	0	1
109701768	68	-1	0	1
109735300	75	-1	1	0
109743083	76	-1	1	0
109768520	81	-1	1	1
109788950	85	-1	1	1
109403958	4	0	1	1
109407511	5	0	0	1
109500072	26	0	0	1
109594651	46	0	1	1
109624252	53	0	1	1
109629049	54	0	0	1
109640163	56	0	0	0
109681668	64	0	0	1
109751488	78	0	0	0
109810489	89	0	0	0
109417393	8	1	1	1
109476723	22	1	1	1
109482774	23	1	1	1
109487660	24	1	0	0
109602201	47	1	1	1
109632280	55	1	0	1
109652934	58	1	0	0
109674884	63	1	1	1
109711450	70	1	1	1
109803506	88	1	0	0
109470095	20	2	0	0
109474058	21	2	0	0
109528973	33	2	0	0
109532792	34	2	0	0
109567800	41	2	0	0
109571142	42	2	0	0
109614381	50	2	0	0
109670799	62	2	1	1
109706310	69	2	1	1
109718223	72	2	1	1
109315360	1	3	0	0
109397673	2	3	0	0
109411241	6	3	0	0
109414106	7	3	0	0
109441915	14	3	0	0
109466908	19	3	0	0
109547237	37	3	1	1
109657919	59	3	1	1
109722287	73	3	0	0
109782632	84	3	1	1
109310575	0	4	0	0
109430090	11	4	1	1
109462645	18	4	0	0
109536434	35	4	0	0
109574795	43	4	0	0
109610884	49	4	1	1
109621077	52	4	1	1
109686010	65	4	0	0
109728827	74	4	1	1
109778268	83	4	1	0
Task 2	ANTI-CLOCKWISE
109967431	3	-4	1	1
109993523	9	-4	1	1
110083913	28	-4	1	1
110132444	40	-4	1	1
110165664	48	-4	1	1
110221316	57	-4	0	0
110239281	61	-4	0	0
110323938	77	-4	1	1
110341579	82	-4	1	1
110356442	87	-4	1	1
110025244	16	-3	0	0
110080415	27	-3	1	1
110091307	30	-3	1	1
110100601	32	-3	0	0
110129979	39	-3	1	1
110179377	51	-3	0	0
110234485	60	-3	0	0
110300566	71	-3	1	1
110332156	79	-3	0	0
110335287	80	-3	1	1
110007146	12	-2	1	1
110010544	13	-2	1	1
110087677	29	-2	0	0
110116944	36	-2	1	1
110126382	38	-2	1	1
110150476	44	-2	0	0
110154739	45	-2	1	1
110269466	66	-2	0	0
110274340	67	-2	0	0
110352800	86	-2	1	1
109998919	10	-1	0	0
110021480	15	-1	1	1
110029685	17	-1	1	1
110069312	25	-1	0	0
110096226	31	-1	0	0
110279448	68	-1	0	0
110317443	75	-1	1	1
110321617	76	-1	1	1
110338915	81	-1	1	1
110350602	85	-1	1	1
109973293	4	0	1	0
109978445	5	0	0	0
110075774	26	0	0	1
110160291	46	0	1	1
110191246	53	0	1	1
110200254	54	0	0	1
110218185	56	0	0	0
110261072	64	0	0	0
110327857	78	0	0	0
110373143	89	0	0	0
109990436	8	1	1	0
110051203	22	1	1	0
110056366	23	1	1	1
110063083	24	1	0	0
110162789	47	1	1	0
110206305	55	1	0	1
110226801	58	1	0	1
110251894	63	1	1	1
110297324	70	1	1	1
110365946	88	1	0	0
110041943	20	2	0	0
110048638	21	2	0	0
110107673	33	2	0	0
110111337	34	2	0	0
110139206	41	2	0	0
110143159	42	2	0	0
110175901	50	2	0	0
110245010	62	2	1	1
110288364	69	2	1	0
110305107	72	2	1	1
109959877	1	3	0	0
109964441	2	3	0	0
109983152	6	3	0	0
109985773	7	3	0	0
110016495	14	3	0	0
110037491	19	3	0	0
110121397	37	3	1	1
110231820	59	3	1	1
110310470	73	3	0	1
110347681	84	3	1	1
109955614	0	4	0	0
110002838	11	4	1	1
110033094	18	4	0	0
110114502	35	4	0	0
110147045	43	4	0	0
110168796	49	4	1	1
110182508	52	4	1	1
110266591	65	4	0	0
110313023	74	4	1	1
110344661	83	4	1	1

[truncated: 17 more sheets: E1-sub7, E1-sub8, E1-sub9, E2-sub1, E2-sub2, E2-sub3, E2-sub4, E2-sub5, E2-sub6, E2-sub7, E3-sub1, E3-sub2, E3-sub3, E3-sub4, E3-sub5, E3-sub6, E3-sub7]
