# Supplementary material for: Dynamic perceptive compensation for the rotating snakes illusion with eye tracking
Source: PLoS One. 2021 Mar 4;16(3):e0247937. doi: 10.1371/journal.pone.0247937 (PMC7932078; doi:10.1371/journal.pone.0247937)
Supplement: S3 Dataset — All data obtained in Experiments 1 through 3 are included. All data are available in tabs in the Excel file. (XLSX) [file pone.0247937.s003.xlsx]

## Sheet: Exp1-sub1
timestamp	posx	posy
15:56:52
12792928	955.021	380.234
12792961	955.429	377.598
12792994	952.391	375.382
12793027	956.257	375.538
12793061	955.127	374.582
12793094	961.167	376.254
12793127	959.507	376.945
12793161	959.629	382.273
12793194	959.965	382.399
12793227	958.765	384.429
12793261	962.005	385.568
12793294	961.442	379.71
12793327	959.011	383.361
12793361	959.809	389.311
12793394	959.03	386.531
12793427	958.653	386.343
12793461	961.054	388.315
12793494	958.63	387.153
12793527	959.353	387.786
12793560	958.711	385.804
12793594	1087.93	492.405
12793627	1307.33	629.224
12793660	1314.55	640.395
12793694	1321.06	633.459
12793727	1326.09	633.554
12793760	1323.07	639.404
12793794	1322.25	638.218
12793794	1322.25	638.218
12793794	1322.25	638.218
12793894	1317.74	645.768
12793927	1315.3	648.147
12793960	1314.29	645.537
12793994	1317.67	647.696
12794027	1250.53	636.135
12794060	872.667	533.867
12794093	653.894	508.328
12794127	654.793	513.358
12794160	653.506	505
12794193	654.303	501.512
12794227	647.76	504.127
12794260	648.016	506.16
12794293	644.806	502.631
12794327	643.295	505.871
12794360	644.997	501.991
12794393	644.166	503.478
12794427	645.818	498.329
12794460	650.067	500.129
12794493	921.101	459.15
12794527	1277.94	448.862
12794560	1320	455.492
12794593	1319.12	452.794
12794626	1320.71	456.171
12794660	1318.44	448.642
12794693	1322.6	451.715
12794726	1325.76	450.272
12794760	1326.38	447.723
12794793	1326.97	446.035
12794826	1328.84	445.706
12794860	1330.15	446.782
12794893	1330.8	446.094
12794926	1330.07	439.821
12794960	1327.05	441.892
12794993	1330.47	438.854
12795026	1325.77	442.305
12795059	1323.66	446.036
12795093	1322.91	446.338
12795126	1327.47	448.709
12795159	1331.46	447.805
12795193	1329.51	448.431
12795226	1329.62	453.505
12795259	1331.12	455.137
12795293	1327.3	449.786
12795326	1327.76	454.694
12795359	1328.61	454.998
12795393	1328.45	459.937
12795426	1322.05	460.013
12795459	1317.13	456.937
12795492	1317.22	460.074
12795526	1316.31	463.248
12795570	1314.21	462.231
12795604	1315.43	460.637
12795637	1315.31	463.031
12795670	1315.58	462.372
12795703	1315.89	465.807
12795737	1316.64	467.163
12795770	1314.82	467.949
12795792	1315.34	467.463
12795792	1315.34	467.463
12795792	1315.34	467.463
12795903	1316.49	467.198
12795937	1317.6	466.455
12795970	1319.77	470.38
12796003	1316.1	468.997
12796037	1291.6	426.685
12796070	1274.2	372.3
12796103	1279.31	368.724
12796136	1278.04	368.203
12796170	1277.52	370.752
12796203	1277.6	363.77
12796236	1278.95	360.084
12796270	1281.52	358.225
12796292	1281.8	357.008
12796303	1280.53	355.333
12796325	1280.41	352.926
12796336	1283.17	355.132
12796359	1284.2	351.675
12796370	1284.68	349.216
12796392	1287.19	352.889
12796403	1289.21	354.652
12796425	1287.31	353.034
12796436	1288.33	354.006
12796458	1290.38	354.511
12796470	1290.79	353.897
12796492	1288.91	352.712
12796503	1287.71	350.433
12796525	1289.68	351.529
12796536	1292.09	351.625
12796558	1289.5	355.339
12796569	1287.22	360.177
12796592	1284.52	365.512
12796614	1276.46	381.043
12796625	1272.83	395.095
12796647	nan	nan
12796658	nan	nan
12796681	nan	nan
12796692	nan	nan
12796703	nan	nan
12796725	1155.06	374.332
12796736	1114.75	300.31
12796758	1118.06	279.788
12796769	1126.03	273.754
12796792	1126.27	274.346
12796803	1126.35	269.954
12796825	1123.31	271.585
12796836	1125.9	268.418
12796858	1127.56	266.43
12796869	1127.72	267.74
12796891	1125.86	262.951
12796903	1124.09	265.905
12796925	1119.94	270.861
12796936	1121.6	268.436
12796958	1124.19	266.901
12796969	1124.35	266.463
12796991	1125.81	267.689
12797002	1125.48	268.405
12797025	1127.6	271.444
12797036	1130.54	271.219
12797058	1136.37	275.617
12797069	1136.48	276.2
12797091	1133.58	272.54
12797114	1133.46	269.514
12797125	1133.04	270.568
12797136	1131.1	272.05
12797158	1129.41	274.68
12797169	1128.79	276.288
12797191	1126.54	274.749
12797202	1126.79	273.724
12797225	1121.74	277.393
12797236	1122.25	279.165
12797258	1122.56	279.485
12797269	1120.65	281.68
12797291	1121.02	280.991
12797302	1122.21	275.468
12797324	1123.78	271.319
12797347	1122.55	273.957
12797358	1124.02	276.45
12797380	1118.23	277.247
12797391	1098.67	274.266
12797402	1075.89	279.07
12797424	1060.43	280.342
12797436	1060.4	275.932
12797458	1059.29	274.578
12797480	1058.25	274.144
12797491	1056.84	274.682
12797502	1056.11	275.398
12797524	1059.62	277.394
12797547	1058.01	283.317
12797569	1060.85	282.927
12797602	1064.4	286.794
12797635	1063.32	290.385
12797669	1065.84	290.867
12797713	1060.03	293.313
12797735	1063.97	296.128
12797769	1061.15	295.052
12797802	1056.37	292.219
12797802	1056.37	292.219
12797802	1056.37	292.219
12797913	1054.15	293.107
12797946	1056.89	295.565
12797968	1056.23	298.367
12798002	1056.26	297.1
12798046	1100.13	306.752
12798068	1242.78	327.191
12798102	1299.55	334.579
12798135	1295.27	340.392
12798179	1294.46	333.753
12798202	1294.42	335.209
12798235	1293.41	335.449
12798268	1301.93	336.002
12798313	1300.16	339.293
12798346	1302.12	335.829
12798368	1298.48	335.797
12798413	1304.93	338.367
12798446	1204.13	365.569
12798479	835.561	459.666
12798512	656.179	508.381
12798546	657.26	506.274
12798568	655.196	508
12798601	658.076	509.669
12798646	650.325	505.082
12798679	653.342	505.062
12798712	653.321	505.555
12798746	653.327	508.775
12798779	649.889	503.108
12798812	650.51	499.574
12798846	648.506	500.833
12798879	650.545	501.518
12798912	649.523	501.177
12798945	649.174	502.18
12798979	649.14	507.169
12799012	648.814	510.665
12799045	737.796	506.396
12799079	1131.22	497.574
12799112	1301.28	505.632
12799145	1306.6	509.836
12799179	1303.53	509.638
12799212	1308.87	497.661
12799245	1315.53	497.952
12799278	1312.87	499.194
12799312	1309.64	504.112
12799345	1310.27	498.414
12799378	1315.54	497.364
12799412	1319.48	497.081
12799445	1312.41	499.48
12799478	1311.12	502.732
12799512	1315.72	510.072
12799545	1313.67	507.155
12799578	1312.15	509.196
12799612	1307.05	512.51
12799645	1303.5	512.086
12799678	1309.49	510.885
12799711	1307.92	513.697
12799745	1295.04	521.889
12799778	1305.53	511.851
12799789	1278.34	520.557
12799789	1278.34	520.557
12799789	1278.34	520.557
12799911	714.422	546.772
12799945	709.531	546.914
12799978	708.155	543.667
12800011	710.702	546.885
12800045	709.006	546.514
12800078	710.508	541.94
12800111	714.208	549.342
12800144	711.229	546.085
12800178	939.208	542.56
12800211	1290.63	534.442
12800244	1360.85	538.132
12800278	1359.04	536.5
12800311	1356.77	537.651
12800344	1357.81	540.347
12800378	1361.77	535.524
12800411	1360.25	535.068
12800444	1363.04	534.935
12800478	1365.3	529.71
12800511	1366.75	529.689
12800544	1372.6	530.981
12800577	1370.66	533.178
12800611	1370.49	532.785
12800644	1371.51	538.111
12800677	1363.23	540.129
12800711	1368.26	542.124
12800744	1370.06	541.941
12800777	1367.39	543.881
12800811	1365.7	541.826
12800844	1364.5	539.451
12800877	1216.94	509.253
12800911	nan	nan
12800944	967.606	456.213
12800977	994.063	370.625
12800988	1010.7	365.566
12801010	1009.99	359.235
12801022	1010.28	357.889
12801044	1008.4	359.258
12801055	1008.7	361.424
12801077	1007.83	364.627
12801088	1007.82	365.96
12801110	1008.96	364.03
12801121	1009.21	363.324
12801144	1010.8	365.513
12801155	1011.05	366.929
12801177	1012.22	368.967
12801188	1011.53	369.639
12801210	1014.27	373.268
12801221	1014.26	370.292
12801244	1011.47	368.742
12801255	1010.85	371.192
12801277	1008.34	374.245
12801288	1010.88	371.664
12801310	1005.99	373.107
12801321	1004.86	373.843
12801343	1007.96	373.117
12801355	1010.24	372.814
12801377	1011.75	373.472
12801388	1009.11	374.236
12801410	1011.01	375.773
12801421	1010.99	373.17
12801443	1008.86	371.977
12801455	1009.86	373.777
12801477	1009.16	374.387
12801488	1009.31	372.657
12801510	1010.97	369.077
12801521	1009.29	367.783
12801543	1007.99	365.697
12801554	1009.77	366.65
12801577	1012.04	363.418
12801588	1010.68	361.742
12801610	1009.75	362.15
12801621	1009.84	362.119
12801643	1010.18	363.289
12801677	1010.71	364.275
12801710	1012.22	367.98
12801743	1007.8	365.552
12801776	1007.65	365.086
12801788	1007.47	364.715
12801788	1007.47	364.715
12801788	1007.47	364.715
12801887	1012.06	367.639
12801887	1012.06	367.639
12801887	1012.06	367.639
12802010	1012.17	372.113
12802043	1007.54	373.159
12802076	1006.24	377.092
12802110	1003.09	374.658
12802143	1003.86	376.206
12802176	1003.28	378.55
12802209	1000.31	376.696
12802243	997.545	374.813
12802276	1004.25	375.68
12802309	1001.93	374.735
12802343	1001.92	374.951
12802376	1003.84	371.956
12802409	907.998	374.113
12802443	729.093	381.317
12802476	706.752	391.179
12802509	703.003	397.369
12802543	697.649	391.922
12802576	692.381	390.795
12802609	696.352	391.813
12802642	699.836	393.51
12802676	692.779	437.008
12802709	nan	nan
12802742	nan	nan
12802776	989.327	538.138
12802809	985.336	412.857
12802842	996.383	402.591
12802876	1005.12	408.178
12802909	1005.8	404.568
12802942	1001.97	407.334
12802976	1003.04	409.06
12803009	1003.14	413.539
12803042	1004.41	414.912
12803075	1074.2	445.074
12803109	1313.97	524.955
12803142	1336.56	543.48
12803175	1332.99	549.049
12803209	1335.49	545.256
12803242	1337.19	544.476
12803275	1338.25	537.098
12803309	1337.38	542.167
12803342	1338.05	542.607
12803375	1336.73	540.671
12803409	1341.38	540.359
12803442	1338.75	537.754
12803475	1334.88	539.358
12803508	1335.34	539.786
12803542	1337.38	538.976
12803575	1338.05	535.22
12803608	1339.61	534.18
12803642	1341.31	535.053
12803675	1342.23	530.905
12803708	1342.97	536.562
12803742	1340.77	535.456
12803775	1343.21	536.651
12803786	1341.52	532.906
12803786	1341.52	532.906
12803786	1341.52	532.906
12803908	1343.23	539.55
12803941	1343.04	534.617
12803975	1344.04	538.531
12804008	1345.09	538.446
12804041	1304.03	528.355
12804075	1285.18	531.223
12804108	1281.94	531.228
12804141	1281.25	531.206
12804175	1282.34	533.399
12804208	1280.66	527.503
12804241	1278.12	528.969
12804275	1278.16	533.129
12804308	1272.14	531.502
12804341	1271.2	535.085
12804374	1275.14	533.349
12804408	1274.96	530.24
12804441	1275.78	528.405
12804474	1274.98	535.77
12804508	1275.87	532.244
12804541	1272.71	527.892
12804574	1274.9	530.204
12804608	1273.23	530.395
12804641	1273.66	527.39
12804674	1274.35	530.328
12804708	1280.77	522.9
12804741	1277.71	521.411
12804774	1271.43	505.911
12804807	1269.05	508.344
12804841	1261.33	504.953
12804852	1257.37	510.504
12804874	1269.83	563.654
12804885	1248.95	633.667
12804907	nan	nan
12804919	nan	nan
12804941	1334.43	903.09
12804952	1397.98	779.75
12804974	1294.78	503.093
12804985	1296.41	490.086
12805007	1295.13	461.959
12805018	1288.62	473.663
12805041	1293.67	482.043
12805052	1293.7	479.595
12805074	1289.36	477.987
12805085	1290.67	479.658
12805107	1287.23	491.41
12805118	1264.68	523.681
12805141	1121.84	655.17
12805152	nan	nan
12805174	nan	nan
12805196	nan	nan
12805207	nan	nan
12805218	nan	nan
12805229	nan	nan
12805229	nan	nan
12805277	nan	nan
12805288	nan	nan
12805310	1127.53	537.72
12805321	1128.75	552.951
12805343	1003.62	441.66
12805354	1007.78	424.523
12805377	1001.55	395.395
12805388	997.338	391.479
12805410	1002.04	380.937
12805421	1003.11	379.724
12805443	1005.37	383.243
12805454	1002.29	395.969
12805477	995.258	418.106
12805488	nan	nan
12805510	nan	nan
12805521	nan	nan
12805543	nan	nan
12805554	nan	nan
12805554	nan	nan
12805577	nan	nan
12805588	nan	nan
12805626	1044.32	395.234
12805637	1052.94	385.292
12805659	1059.48	366.776
12805670	1055.39	363.607
12805692	1053.82	357.813
12805704	1054.17	351.733
12805726	1055.4	345.859
12805737	1055.27	347.967
12805759	1054.89	352.676
12805770	1056.6	348.141
12805792	1051.22	350.957
12805803	1052.48	349.134
12805803	1052.48	349.134
12805803	1052.48	349.134
12805803	1052.48	349.134
12805803	1052.48	349.134
12805803	1052.48	349.134
12805903	1057.02	353.23
12805926	1060.53	356.81
12805937	1062.95	361.093
12805959	1065.21	368.783
12805970	1064.05	370.937
12805992	1057.78	382.537
12806003	1056.17	387.342
12806026	1037.89	432.443
12806037	1029.87	461.208
12806059	nan	nan
12806070	nan	nan
12806092	nan	nan
12806103	nan	nan
12806103	nan	nan
12806125	nan	nan
12806136	nan	nan
12806172	nan	nan
12806194	nan	nan
12806205	1017.7	624.847
12806216	1084.99	545.971
12806238	1031.62	345.816
12806250	1038.11	340.109
12806272	1048.64	307.662
12806283	1052.01	302.49
12806305	1053.92	305.361
12806316	1056.42	307.983
12806338	1065.03	323.085
12806349	1063.34	330.618
12806372	nan	nan
12806394	nan	nan
12806405	nan	nan
12806416	nan	nan
12806427	nan	nan
12806449	nan	nan
12806460	nan	nan
12806485	nan	nan
12806507	1061.42	308.503
12806518	1061.56	312.944
12806540	1064.63	313.3
12806551	1066.49	308.72
12806574	1076.84	303.442
12806585	1076.37	297.753
12806607	1075.11	289.653
12806618	1076.64	289.355
12806640	1075.73	280.596
12806651	1075.58	274.75
12806673	1076.59	276.665
12806685	1075.37	274.871
12806707	1072.54	272.245
12806718	1076.11	271.113
12806740	1009.89	268.293
12806751	928.97	265.942
12806773	714.888	261.57
12806785	615.374	263.941
12806807	482.864	282.544
12806818	463.525	283.947
12806840	455.232	275.898
12806851	451.623	277.858
12806873	448.756	278.626
12806884	448.936	281.309
12806907	449.504	286.198
12806918	454.761	289.119
12806940	460.464	319.095
12806951	450.763	334.894
12806973	nan	nan
12806984	nan	nan
12807007	nan	nan
12807029	nan	nan
12807040	nan	nan
12807040	nan	nan
12807061	nan	nan
12807087	nan	nan
12807109	nan	nan
12807120	nan	nan
12807142	nan	nan
12807153	nan	nan
12807176	1957.04	426.8
12807187	1957.04	426.8
12807209	nan	nan
12807220	nan	nan
12807242	nan	nan
12807253	nan	nan
12807264	nan	nan
12807275	nan	nan
12807297	nan	nan
12807319	nan	nan
12807330	nan	nan
12807353	nan	nan
12807364	nan	nan
12807386	nan	nan
12807397	nan	nan
12807419	nan	nan
12807430	nan	nan
12807453	nan	nan
12807464	nan	nan
12807486	nan	nan
12807497	nan	nan
12807519	nan	nan
12807530	nan	nan
12807553	nan	nan
12807564	nan	nan
12807586	nan	nan
12807597	nan	nan
12807619	nan	nan
12807630	nan	nan
12807652	nan	nan
12807664	nan	nan
12807686	nan	nan
12807697	nan	nan
12807719	nan	nan
12807730	nan	nan
12807752	nan	nan
12807763	nan	nan
12807786	nan	nan
12807786	nan	nan
12807786	nan	nan
12807786	nan	nan
12807786	nan	nan
12807786	nan	nan
12807786	nan	nan
12807886	nan	nan
12807886	nan	nan
12807886	nan	nan
12807886	nan	nan
12807886	nan	nan
12807886	nan	nan
12807997	nan	nan
12808019	nan	nan
12808030	nan	nan
12808052	nan	nan
12808063	nan	nan
12808085	nan	nan
12808097	nan	nan
12808119	nan	nan
12808130	nan	nan
12808152	nan	nan
12808163	nan	nan
12808185	nan	nan
12808197	nan	nan
12808219	nan	nan
12808230	nan	nan
12808252	nan	nan
12808263	nan	nan
12808285	nan	nan
12808296	nan	nan
12808319	nan	nan
12808330	nan	nan
12808352	nan	nan
12808363	nan	nan
12808385	nan	nan
12808396	nan	nan
12808419	nan	nan
12808430	nan	nan
12808452	nan	nan
12808463	nan	nan
12808485	nan	nan
12808496	nan	nan
12808518	nan	nan
12808530	nan	nan
12808552	nan	nan
12808563	nan	nan
12808585	nan	nan
12808596	nan	nan
12808618	nan	nan
12808630	nan	nan
12808652	nan	nan
12808663	nan	nan
12808685	nan	nan
12808696	nan	nan
12808718	nan	nan
12808729	nan	nan
12808752	nan	nan
12808763	nan	nan
12808785	nan	nan
12808796	nan	nan
12808818	nan	nan
12808829	nan	nan
12808852	nan	nan
12808863	nan	nan
12808885	nan	nan
12808896	nan	nan
12808918	nan	nan
12808929	nan	nan
12808952	nan	nan
12808963	nan	nan
12808985	nan	nan
12808996	nan	nan
12809018	nan	nan
12809029	nan	nan
12809051	nan	nan
12809063	nan	nan
12809085	nan	nan
12809096	nan	nan
12809118	nan	nan
12809129	nan	nan
12809151	nan	nan
12809162	nan	nan
12809185	nan	nan
12809196	nan	nan
12809218	nan	nan
12809229	nan	nan
12809251	nan	nan
12809262	nan	nan
12809285	nan	nan
12809296	nan	nan
12809318	nan	nan
12809329	nan	nan
12809351	nan	nan
12809362	nan	nan
12809385	nan	nan
12809396	nan	nan
12809418	nan	nan
12809429	nan	nan
12809451	nan	nan
12809462	nan	nan
12809484	nan	nan
12809496	nan	nan
12809518	nan	nan
12809529	nan	nan
12809551	nan	nan
12809562	nan	nan
12809584	nan	nan
12809595	nan	nan
12809618	nan	nan
12809629	nan	nan
12809651	nan	nan
12809662	nan	nan
12809684	nan	nan
12809695	nan	nan
12809718	nan	nan
12809729	nan	nan
12809751	nan	nan
12809762	nan	nan
12809784	nan	nan
12809795	nan	nan
12809795	nan	nan
12809795	nan	nan
12809795	nan	nan
12809795	nan	nan
12809795	nan	nan
12809895	nan	nan
12809917	nan	nan
12809929	nan	nan
12809951	nan	nan
12809962	nan	nan
12809984	nan	nan
12809995	nan	nan
12810017	nan	nan
12810028	nan	nan
12810051	nan	nan
12810062	nan	nan
12810084	nan	nan
12810095	nan	nan
12810117	nan	nan
12810128	nan	nan
12810151	nan	nan
12810162	nan	nan
12810184	nan	nan
12810195	nan	nan
12810221	nan	nan
12810243	nan	nan
12810254	nan	nan
12810276	nan	nan
12810287	nan	nan
12810309	nan	nan
12810321	nan	nan
12810332	nan	nan
12810343	nan	nan
12810365	nan	nan
12810365	nan	nan
12810391	nan	nan
12810413	nan	nan
12810435	nan	nan
12810435	nan	nan
12810473	nan	nan
12810484	nan	nan
12810506	nan	nan
12810517	nan	nan
12810539	nan	nan
12810550	nan	nan
12810573	nan	nan
12810584	nan	nan
12810606	nan	nan
12810617	nan	nan
12810639	nan	nan
12810650	nan	nan
12810672	nan	nan
12810684	nan	nan
12810706	nan	nan
12810717	nan	nan
12810739	nan	nan
12810750	nan	nan
12810772	nan	nan
12810784	nan	nan
12810806	nan	nan
12810817	nan	nan
12810839	nan	nan
12810850	nan	nan
12810872	nan	nan
12810883	nan	nan
12810906	nan	nan
12810917	nan	nan
12810939	nan	nan
12810950	nan	nan
12810972	nan	nan
12810983	nan	nan
12811006	nan	nan
12811017	nan	nan
12811039	nan	nan
12811050	nan	nan
12811072	nan	nan
12811094	nan	nan
12811106	nan	nan
12811128	nan	nan
12811139	nan	nan
12811139	nan	nan
12811172	nan	nan
12811183	nan	nan
12811206	nan	nan
12811217	nan	nan
12811228	nan	nan
12811250	nan	nan
12811272	nan	nan
12811283	nan	nan
12811305	nan	nan
12811317	nan	nan
12811339	nan	nan
12811350	nan	nan
12811372	nan	nan
12811383	nan	nan
12811405	nan	nan
12811416	nan	nan
12811439	nan	nan
12811450	nan	nan
12811472	nan	nan
12811483	nan	nan
12811494	nan	nan
12811516	nan	nan
12811528	nan	nan
12811550	nan	nan
12811561	nan	nan
12811583	nan	nan
12811594	nan	nan
12811616	nan	nan
12811627	nan	nan
12811650	nan	nan
12811661	nan	nan
12811672	nan	nan
12811709	nan	nan
12811720	nan	nan
12811742	nan	nan
12811753	nan	nan
12811775	nan	nan
12811786	nan	nan
12811797	nan	nan
12811797	nan	nan
12811797	nan	nan
12811797	nan	nan
12811797	nan	nan
12811797	nan	nan
12811908	nan	nan
12811920	nan	nan
12811942	nan	nan
12811953	nan	nan
12811975	nan	nan
12811986	nan	nan
12812008	nan	nan
12812020	nan	nan
12812020	nan	nan
12812052	nan	nan
12812063	nan	nan
12812086	nan	nan
12812097	nan	nan
12812108	nan	nan
12812145	nan	nan
12812156	nan	nan
12812167	nan	nan
12812178	nan	nan
12812201	nan	nan
12812212	nan	nan
12812223	nan	nan
12812260	nan	nan
12812271	nan	nan
12812293	nan	nan
12812304	nan	nan
12812326	nan	nan
12812337	nan	nan
12812360	nan	nan
12812371	nan	nan
12812393	nan	nan
12812404	nan	nan
12812426	nan	nan
12812437	nan	nan
12812437	nan	nan
12812459	nan	nan
12812485	nan	nan
12812485	nan	nan
12812518	nan	nan
12812529	nan	nan
12812552	nan	nan
12812563	nan	nan
12812585	nan	nan
12812596	nan	nan
12812618	nan	nan
12812629	nan	nan
12812651	nan	nan
12812663	nan	nan
12812685	nan	nan
12812696	nan	nan
12812718	nan	nan
12812729	nan	nan
12812751	nan	nan
12812762	nan	nan
12812785	nan	nan
12812796	nan	nan
12812818	nan	nan
12812829	nan	nan
12812851	nan	nan
12812862	nan	nan
12812885	nan	nan
12812896	nan	nan
12812918	nan	nan
12812929	nan	nan
12812951	nan	nan
12812962	nan	nan
12812985	nan	nan
12812996	nan	nan
12813018	nan	nan
12813029	nan	nan
12813051	nan	nan
12813062	nan	nan
12813084	nan	nan
12813096	nan	nan
12813118	nan	nan
12813140	nan	nan
12813151	nan	nan
12813173	nan	nan
12813184	nan	nan
12813195	nan	nan
12813218	nan	nan
12813229	nan	nan
12813255	nan	nan
12813277	nan	nan
12813288	nan	nan
12813310	nan	nan
12813321	nan	nan
12813343	nan	nan
12813355	nan	nan
12813377	nan	nan
12813388	nan	nan
12813399	nan	nan
12813421	nan	nan
12813443	nan	nan
12813454	nan	nan
12813477	nan	nan
12813488	nan	nan
12813510	nan	nan
12813521	nan	nan
12813543	nan	nan
12813554	nan	nan
12813577	nan	nan
12813588	nan	nan
12813610	nan	nan
12813621	nan	nan
12813632	nan	nan
12813643	nan	nan
12813665	nan	nan
12813687	nan	nan
12813698	nan	nan
12813721	nan	nan
12813732	nan	nan
12813754	nan	nan
12813765	nan	nan
12813787	nan	nan
12813787	nan	nan
12813787	nan	nan
12813787	nan	nan
12813787	nan	nan
12813787	nan	nan
12813787	nan	nan
12813898	nan	nan
12813920	nan	nan
12813932	nan	nan
12813954	nan	nan
12813965	nan	nan
12813987	nan	nan
12813998	nan	nan
12814020	nan	nan
12814031	nan	nan
12814054	nan	nan
12814065	nan	nan
12814087	nan	nan
12814098	nan	nan
12814120	nan	nan
12814131	nan	nan
12814154	nan	nan
12814165	nan	nan
12814187	nan	nan
12814198	nan	nan
12814220	nan	nan
12814231	nan	nan
12814254	nan	nan
12814265	nan	nan
12814287	nan	nan
12814298	nan	nan
12814320	nan	nan
12814331	nan	nan
12814353	nan	nan
12814353	nan	nan
12814391	nan	nan
12814402	nan	nan
12814424	nan	nan
12814435	nan	nan
12814457	nan	nan
12814468	nan	nan
12814490	nan	nan
12814502	nan	nan
12814524	nan	nan
12814535	nan	nan
12814557	nan	nan
12814568	nan	nan
12814590	nan	nan
12814602	nan	nan
12814624	nan	nan
12814635	nan	nan
12814657	nan	nan
12814668	nan	nan
12814690	nan	nan
12814701	nan	nan
12814724	nan	nan
12814735	nan	nan
12814757	nan	nan
12814768	nan	nan
12814790	nan	nan
12814801	nan	nan
12814824	nan	nan
12814835	nan	nan
12814857	nan	nan
12814868	nan	nan
12814890	nan	nan
12814901	nan	nan
12814924	nan	nan
12814935	nan	nan
12814957	nan	nan
12814968	nan	nan
12814990	nan	nan
12815001	nan	nan
12815023	nan	nan
12815035	nan	nan
12815057	nan	nan
12815068	nan	nan
12815090	nan	nan
12815101	nan	nan
12815123	nan	nan
12815134	nan	nan
12815157	nan	nan
12815168	nan	nan
12815190	nan	nan
12815201	nan	nan
12815223	nan	nan
12815234	nan	nan
12815245	nan	nan
12815267	nan	nan
12815278	nan	nan
12815300	nan	nan
12815311	nan	nan
12815334	nan	nan
12815345	nan	nan
12815356	nan	nan
12815392	nan	nan
12815403	nan	nan
12815425	nan	nan
12815436	nan	nan
12815458	nan	nan
12815469	nan	nan
12815492	nan	nan
12815503	nan	nan
12815514	nan	nan
12815536	nan	nan
12815547	nan	nan
12815569	1046.92	399.411
12815580	940.72	363.969
12815603	886.27	444.906
12815614	1090	571.381
12815636	790.366	668.535
12815647	713.979	740.714
12815669	nan	nan
12815691	nan	nan
12815703	nan	nan
12815725	nan	nan
12815736	nan	nan
12815758	nan	nan
12815769	nan	nan
12815791	nan	nan
12815802	nan	nan
12815802	nan	nan
12815802	nan	nan
12815802	nan	nan
12815802	nan	nan
12815802	nan	nan
12815902	nan	nan
12815925	nan	nan
12815936	nan	nan
12815947	nan	nan
12815947	nan	nan
12815980	nan	nan
12815991	nan	nan
12816017	nan	nan
12816039	nan	nan
12816050	nan	nan
12816072	nan	nan
12816083	nan	nan
12816105	2010.26	1425.9
12816116	1521.18	1196.47
12816139	1352.47	1086.11
12816150	1345.95	1060.26
12816172	1284.77	979.644
12816183	1279.45	950.574
12816205	1296.24	922.914
12816216	1304.22	935.381
12816239	1322.78	955.495
12816250	1323.36	970.957
12816272	1250.5	877.399
12816283	1164.17	746.98
12816305	1126.46	721.664
12816316	1128.48	713.828
12816339	1136.16	701.926
12816350	1130.46	696.752
12816372	1117.11	697.114
12816383	1111.29	699.191
12816405	1103.93	692.709
12816416	1103.59	691.387
12816438	1107.94	696.225
12816450	1109.73	697.398
12816472	1092.04	711.553
12816483	1086.94	713.768
12816505	1087.68	723.402
12816516	1093.94	775.981
12816538	1118.04	863.475
12816549	nan	nan
12816572	nan	nan
12816583	nan	nan
12816605	nan	nan
12816616	nan	nan
12816638	1525.95	1619.67
12816649	1443.79	1510.39
12816672	1341.39	1384.05
12816683	1320.07	1395.92
12816705	1329.67	1388.36
12816716	nan	nan
12816738	nan	nan
12816749	nan	nan
12816772	nan	nan
12816783	nan	nan
12816805	nan	nan
12816816	nan	nan
12816838	nan	nan
12816849	nan	nan
12816871	nan	nan
12816883	nan	nan
12816905	nan	nan
12816916	nan	nan
12816927	nan	nan
12816949	nan	nan
12816960	nan	nan
12816984	nan	nan
12817007	nan	nan
12817018	nan	nan
12817040	nan	nan
12817051	nan	nan
12817073	nan	nan
12817084	nan	nan
12817107	nan	nan
12817118	nan	nan
12817140	nan	nan
12817151	nan	nan
12817173	nan	nan
12817184	nan	nan
12817207	nan	nan
12817218	nan	nan
12817229	1373.44	1997.75
12817251	1383.66	2005.97
12817262	1384.76	2034.57
12817284	1369.27	2014.05
12817306	nan	nan
12817318	nan	nan
12817340	nan	nan
12817351	nan	nan
12817373	nan	nan
12817384	nan	nan
12817406	nan	nan
12817418	nan	nan
12817440	nan	nan
12817451	nan	nan
12817473	nan	nan
12817484	nan	nan
12817506	nan	nan
12817517	nan	nan
12817540	nan	nan
12817551	nan	nan
12817573	nan	nan
12817584	nan	nan
12817606	nan	nan
12817617	nan	nan
12817628	nan	nan
12817651	nan	nan
12817673	nan	nan
12817684	nan	nan
12817706	nan	nan
12817717	nan	nan
12817740	nan	nan
12817751	nan	nan
12817773	nan	nan
12817784	nan	nan
12817795	nan	nan
12817795	nan	nan
12817795	nan	nan
12817795	nan	nan
12817795	nan	nan
12817795	nan	nan
12817906	nan	nan
12817917	nan	nan
12817939	nan	nan
12817950	nan	nan
12817973	nan	nan
12817984	nan	nan
12818006	nan	nan
12818017	nan	nan
12818039	nan	nan
12818050	nan	nan
12818073	nan	nan
12818084	nan	nan
12818106	nan	nan
12818117	nan	nan
12818139	nan	nan
12818150	nan	nan
12818173	nan	nan
12818184	nan	nan
12818206	nan	nan
12818217	nan	nan
12818239	nan	nan
12818250	nan	nan
12818272	nan	nan
12818284	nan	nan
12818306	nan	nan
12818317	nan	nan
12818339	nan	nan
12818350	nan	nan
12818372	nan	nan
12818383	nan	nan
12818406	nan	nan
12818417	nan	nan
12818428	nan	nan
12818439	nan	nan
12818461	nan	nan
12818483	nan	nan
12818494	nan	nan
12818516	nan	nan
12818528	nan	nan
12818550	nan	nan
12818561	nan	nan
12818583	nan	nan
12818594	nan	nan
12818616	nan	nan
12818628	nan	nan
12818650	nan	nan
12818661	nan	nan
12818683	nan	nan
12818694	nan	nan
12818716	nan	nan
12818727	nan	nan
12818750	nan	nan
12818761	nan	nan
12818783	nan	nan
12818794	nan	nan
12818816	nan	nan
12818827	nan	nan
12818850	nan	nan
12818861	nan	nan
12818883	nan	nan
12818894	nan	nan
12818916	nan	nan
12818927	nan	nan
12818950	nan	nan
12818961	nan	nan
12818983	nan	nan
12818994	nan	nan
12819016	nan	nan
12819027	nan	nan
12819049	nan	nan
12819061	nan	nan
12819083	nan	nan
12819094	nan	nan
12819116	nan	nan
12819127	nan	nan
12819149	nan	nan
12819160	nan	nan
12819183	nan	nan
12819194	nan	nan
12819205	nan	nan
12819241	nan	nan
12819252	nan	nan
12819274	nan	nan
12819285	nan	nan
12819307	nan	nan
12819318	nan	nan
12819329	nan	nan
12819352	nan	nan
12819363	nan	nan
12819385	nan	nan
12819396	nan	nan
12819418	nan	nan
12819429	nan	nan
12819451	nan	nan
12819463	nan	nan
12819485	nan	nan
12819507	nan	nan
12819518	nan	nan
12819540	nan	nan
12819551	nan	nan
12819574	nan	nan
12819585	nan	nan
12819596	nan	nan
12819618	nan	nan
12819640	nan	nan
12819651	nan	nan
12819674	nan	nan
12819685	nan	nan
12819707	nan	nan
12819718	nan	nan
12819740	nan	nan
12819751	nan	nan
12819773	nan	nan
12819785	nan	nan
12819796	nan	nan
12819796	nan	nan
12819796	nan	nan
12819796	nan	nan
12819796	nan	nan
12819796	nan	nan
12819907	nan	nan
12819918	nan	nan
12819940	nan	nan
12819951	nan	nan
12819973	nan	nan
12819984	nan	nan
12820007	nan	nan
12820018	nan	nan
12820040	nan	nan
12820051	nan	nan
12820062	nan	nan
12820084	nan	nan
12820107	nan	nan
12820118	nan	nan
12820140	nan	nan
12820151	nan	nan
12820173	nan	nan
12820184	nan	nan
12820206	nan	nan
12820218	nan	nan
12820240	nan	nan
12820251	nan	nan
12820273	nan	nan
12820284	nan	nan
12820295	nan	nan
12820318	nan	nan
12820340	nan	nan
12820351	nan	nan
12820373	nan	nan
12820384	nan	nan
12820406	nan	nan
12820417	nan	nan
12820440	nan	nan
12820451	nan	nan
12820473	nan	nan
12820484	nan	nan
12820506	nan	nan
12820517	nan	nan
12820540	nan	nan
12820551	nan	nan
12820562	nan	nan
12820584	nan	nan
12820606	nan	nan
12820617	nan	nan
12820640	nan	nan
12820651	nan	nan
12820673	nan	nan
12820684	nan	nan
12820706	nan	nan
12820717	nan	nan
12820739	nan	nan
12820751	nan	nan
12820762	nan	nan
12820784	nan	nan
12820806	nan	nan
12820817	nan	nan
12820839	nan	nan
12820850	nan	nan
12820873	nan	nan
12820884	nan	nan
12820895	nan	nan
12820906	nan	nan
12820906	nan	nan
12820929	nan	nan
12820955	nan	nan
12820977	nan	nan
12820999	nan	nan
12820999	nan	nan
12821037	nan	nan
12821048	nan	nan
12821070	nan	nan
12821081	nan	nan
12821103	nan	nan
12821114	nan	nan
12821136	nan	nan
12821148	nan	nan
12821170	nan	nan
12821181	nan	nan
12821203	nan	nan
12821214	nan	nan
12821236	nan	nan
12821248	nan	nan
12821270	nan	nan
12821281	nan	nan
12821303	nan	nan
12821314	nan	nan
12821336	nan	nan
12821347	nan	nan
12821370	nan	nan
12821381	nan	nan
12821403	nan	nan
12821414	nan	nan
12821436	nan	nan
12821447	nan	nan
12821470	nan	nan
12821481	nan	nan
12821503	nan	nan
12821514	nan	nan
12821536	nan	nan
12821547	nan	nan
12821570	nan	nan
12821581	nan	nan
12821603	nan	nan
12821614	nan	nan
12821636	nan	nan
12821647	nan	nan
12821669	nan	nan
12821681	nan	nan
12821703	nan	nan
12821714	nan	nan
12821736	nan	nan
12821747	nan	nan
12821769	nan	nan
12821780	nan	nan
12821803	nan	nan
12821803	nan	nan
12821803	nan	nan
12821803	nan	nan
12821803	nan	nan
12821803	nan	nan
12821906	nan	nan
12821917	nan	nan
12821939	nan	nan
12821950	nan	nan
12821972	nan	nan
12821984	nan	nan
12822006	nan	nan
12822017	nan	nan
12822039	nan	nan
12822050	nan	nan
12822072	nan	nan
12822084	nan	nan
12822106	nan	nan
12822117	nan	nan
12822128	nan	nan
12822150	nan	nan
12822172	nan	nan
12822183	nan	nan
12822206	nan	nan
12822217	nan	nan
12822239	nan	nan
12822250	nan	nan
12822272	nan	nan
12822283	nan	nan
12822306	nan	nan
12822317	nan	nan
12822328	nan	nan
12822350	nan	nan
12822372	nan	nan
12822383	nan	nan
12822406	nan	nan
12822417	nan	nan
12822439	nan	nan
12822450	nan	nan
12822472	nan	nan
12822483	nan	nan
12822505	nan	nan
12822517	nan	nan
12822539	nan	nan
12822550	nan	nan
12822561	nan	nan
12822583	nan	nan
12822605	nan	nan
12822616	nan	nan
12822639	nan	nan
12822650	nan	nan
12822672	nan	nan
12822683	nan	nan
12822705	nan	nan
12822716	nan	nan
12822728	nan	nan
12822739	nan	nan
12822761	nan	nan
12822772	nan	nan
12822797	nan	nan
12822819	875.349	379.523
12822830	870.434	367.633
12822852	944.371	382.629
12822863	950.591	413.089
12822885	950.059	411.331
12822896	946.882	406.781
12822919	867.639	407.018
12822930	869.663	437.257
12822952	877.336	474.481
12822963	880.924	493.527
12822985	882.675	525.329
12822996	889.964	541.694
12823019	897.204	564.235
12823030	894.291	569.106
12823052	896.658	586.623
12823063	897.031	603.147
12823085	855.721	698.292
12823096	793.262	822.213
12823119	nan	nan
12823130	nan	nan
12823152	nan	nan
12823163	nan	nan
12823185	nan	nan
12823196	nan	nan
12823218	nan	nan
12823230	nan	nan
12823252	1085.22	905.517
12823263	1086.98	901.839
12823285	1091.98	901.768
12823296	1090.48	898.481
12823318	1083.94	907.121
12823330	nan	nan
12823352	nan	nan
12823363	nan	nan
12823385	nan	nan
12823396	nan	nan
12823418	nan	nan
12823429	nan	nan
12823452	nan	nan
12823463	nan	nan
12823485	nan	nan
12823496	nan	nan
12823518	nan	nan
12823529	nan	nan
12823552	nan	nan
12823563	1065.1	988.981
12823585	1063.63	990.668
12823596	1064.59	984.249
12823618	1059.92	977.129
12823629	1051.75	958.192
12823651	1059.05	971.585
12823663	1061.98	972.467
12823685	1062.36	975.044
12823696	1064.39	978.961
12823718	1057.83	979.266
12823729	1055.92	978.363
12823751	1056.16	981.656
12823763	1058.59	983.043
12823785	1061.54	982.005
12823785	1061.54	982.005
12823785	1061.54	982.005
12823785	1061.54	982.005
12823785	1061.54	982.005
12823785	1061.54	982.005
12823785	1061.54	982.005
12823907	nan	nan
12823918	nan	nan
12823940	nan	nan
12823951	nan	nan
12823962	nan	nan
12823962	nan	nan
12823985	nan	nan
12824021	nan	nan
12824032	nan	nan
12824054	nan	nan
12824065	nan	nan
12824087	nan	nan
12824098	nan	nan
12824120	938.693	1124.43
12824132	957.752	1093.5
12824154	996.564	972.458
12824165	997.089	961.633
12824187	1005.65	974.119
12824198	1004.68	985.259
12824220	1003.07	973.31
12824231	1005.3	955.576
12824254	1008.68	956.048
12824265	1009.09	954.681
12824287	1003.55	950.287
12824298	1002.7	950.826
12824320	1021.71	993.336
12824331	1049.62	1089.85
12824354	1134.97	1406.36
12824365	1179.2	1504.43
12824387	1217.05	1534.79
12824398	1213.32	1535.96
12824420	1203.83	1524.56
12824431	1208.69	1527.53
12824454	1207.27	1531.98
12824465	1206.79	1531.93
12824487	1209.26	1522
12824498	1210.13	1525.74
12824520	1222.7	1543.04
12824531	1223.65	1541.62
12824553	1210.63	1538.94
12824565	1211.05	1552.65
12824587	1216.59	1564.95
12824598	1218.97	1612.66
12824620	1221.37	1788.39
12824631	1222.49	1885.82
12824653	nan	nan
12824665	nan	nan
12824687	nan	nan
12824698	nan	nan
12824720	nan	nan
12824731	nan	nan
12824753	nan	nan
12824764	nan	nan
12824787	nan	nan
12824798	nan	nan
12824820	nan	nan
12824831	nan	nan
12824853	nan	nan
12824864	nan	nan
12824887	nan	nan
12824898	nan	nan
12824920	nan	nan
12824931	nan	nan
12824953	nan	nan
12824964	nan	nan
12824986	nan	nan
12824998	nan	nan
12825020	nan	nan
12825031	nan	nan
12825053	nan	nan
12825064	nan	nan
12825086	nan	nan
12825098	nan	nan
12825120	nan	nan
12825131	nan	nan
12825153	nan	nan
12825164	nan	nan
12825186	nan	nan
12825197	nan	nan
12825220	nan	nan
12825231	nan	nan
12825253	nan	nan
12825264	nan	nan
12825286	nan	nan
12825297	nan	nan
12825320	nan	nan
12825331	nan	nan
12825353	nan	nan
12825364	nan	nan
12825386	nan	nan
12825397	nan	nan
12825431	nan	nan
12825453	nan	nan
12825464	nan	nan
12825486	nan	nan
12825497	nan	nan
12825519	nan	nan
12825531	nan	nan
12825553	nan	nan
12825564	nan	nan
12825586	nan	nan
12825597	nan	nan
12825619	nan	nan
12825630	nan	nan
12825653	nan	nan
12825664	nan	nan
12825686	nan	nan
12825697	nan	nan
12825719	nan	nan
12825730	nan	nan
12825753	nan	nan
12825764	nan	nan
12825786	nan	nan
12825786	nan	nan
12825786	nan	nan
12825786	nan	nan
12825786	nan	nan
12825786	nan	nan
12825786	nan	nan
12825897	nan	nan
12825919	nan	nan
12825930	nan	nan
12825952	nan	nan
12825964	nan	nan
12825986	nan	nan
12825997	nan	nan
12826019	nan	nan
12826030	nan	nan
12826052	nan	nan
12826063	nan	nan
12826086	nan	nan
12826097	nan	nan
12826119	nan	nan
12826130	nan	nan
12826152	nan	nan
12826163	nan	nan
12826186	nan	nan
12826197	nan	nan
12826219	nan	nan
12826230	nan	nan
12826252	nan	nan
12826263	nan	nan
12826274	nan	nan
12826286	nan	nan
12826307	nan	nan
12826318	nan	nan
12826354	nan	nan
12826366	nan	nan
12826377	1007.35	308.593
12826399	1009.36	306.93
12826410	1011.5	316.728
12826432	1012.89	315.732
12826443	1012.8	313.79
12826466	1017.15	308.952
12826477	1015.37	307.46
12826499	1013.81	307.884
12826510	1014.11	308.151
12826532	1012.37	307.183
12826543	1009.2	314.77
12826565	1018.14	467.667
12826577	1021.21	542.797
12826599	1095.65	799.417
12826610	1095.93	794.165
12826632	1070.61	637.223
12826643	1060.33	615.992
12826665	1024.45	594.03
12826676	1023.77	593.438
12826699	1026.73	577.4
12826710	1024.81	578.779
12826732	1028.63	566.265
12826743	1029.25	563.591
12826765	1027.43	560.482
12826776	1026.6	564.504
12826799	1026.05	572.857
12826810	1026.44	571.098
12826832	1028.9	567.396
12826843	1028.53	579.278
12826865	1077.93	751.436
12826887	nan	nan
12826899	nan	nan
12826921	nan	nan
12826932	nan	nan
12826954	nan	nan
12826965	nan	nan
12826976	nan	nan
12826998	1062.79	492.736
12827010	1092.86	460.222
12827032	1092.26	440.044
12827054	1093.67	439.994
12827076	1085.98	437.087
12827109	1090.83	437.34
12827143	1090.88	444.333
12827176	1084.98	442.042
12827209	1088.5	447.386
12827243	1089.82	442.906
12827276	1087.93	443.898
12827309	1086.78	445.903
12827343	1112.65	446.78
12827376	1292.88	429.582
12827409	1313.38	420.108
12827443	1317	426.372
12827476	1321.36	423.677
12827509	1321.97	430.343
12827543	1320.26	426.759
12827576	1319.53	430.666
12827609	1318.44	430.233
12827642	1318.28	426.024
12827676	1321.31	422.666
12827709	1318.77	440.989
12827742	1359.48	642.181
12827776	1372.41	707.554
12827787	1375.1	711.341
12827787	1375.1	711.341
12827787	1375.1	711.341
12827909	1372.86	706.512
12827942	1371.59	706.31
12827976	1373.58	704.03
12828009	1371.82	703.741
12828042	1372.1	706.798
12828075	1370.53	704.748
12828109	1368.63	703.724
12828142	1369.26	708.128
12828175	1367.58	706.733
12828209	1366.5	706.283
12828242	1367.12	708.389
12828275	1376.95	604.796
12828309	1360.98	513.725
12828342	1366.75	514.389
12828375	1367.73	513.328
12828409	1367.78	509.78
12828442	1366.64	505.108
12828475	1366.53	510.032
12828509	1368.61	514.623
12828542	1284.23	512.277
12828575	928.217	486.034
12828608	757.33	484.043
12828642	760.489	488.471
12828675	760.439	488.038
12828708	757.463	490.219
12828742	758.224	493.718
12828775	754.533	492.526
12828808	753.801	493.174
12828842	751.392	491.927
12828875	756.991	494.562
12828908	753.507	496.262
12828942	749.573	498.813
12828975	842.529	503.17
12829019	1308.03	519.162
12829053	1354.47	524.856
12829086	1350.39	530.812
12829119	1345.54	522.752
12829141	1352.02	522.56
12829175	1351.73	524.812
12829219	1351.46	524.07
12829252	1350.67	524.058
12829275	1350.84	521.986
12829319	1353.31	517.742
12829352	1355.55	518.299
12829375	1356.44	518.789
12829408	1358.81	514.33
12829452	1360.47	517.423
12829475	1361.13	520.661
12829508	1360.59	521.267
12829541	1357	527.653
12829586	1356.88	521.016
12829619	1353.2	523.495
12829641	1356.83	519.895
12829674	1358.36	520.667
12829719	1356.46	524.589
12829730	1357.75	524.061
12829752	1356.5	520.908
12829763	1358.19	519.709
12829785	1363.93	520.385
12829797	1364.37	522.299
12829808	1361.63	523.491
12829808	1361.63	523.491
12829808	1361.63	523.491
12829808	1361.63	523.491
12829808	1361.63	523.491
12829808	1361.63	523.491
12829919	1363.9	512.739
12829930	1366.4	511.531
12829952	1370.97	515.618
12829963	1368.89	518.918
12829985	1355.9	531.432
12829996	nan	nan
12830019	nan	nan
12830030	nan	nan
12830052	nan	nan
12830063	nan	nan
12830085	1230.52	399.252
12830096	1227.75	385.601
12830119	1226.35	374.833
12830130	1228.02	374.186
12830152	1230.45	369.602
12830163	1231.22	367.217
12830185	1224.03	367.269
12830196	1223.88	367.79
12830218	1228.91	368.046
12830230	1228.33	368.669
12830252	1226.44	368.771
12830263	1225.9	370.647
12830285	1225.48	375.154
12830296	1225.59	375.068
12830318	1233.43	369.805
12830329	1232.18	368.348
12830352	1233.73	364.264
12830363	1232.99	362.269
12830385	1229.02	362.804
12830396	1227.92	362.488
12830418	1227.04	366.986
12830429	1226.54	369.277
12830452	1225.81	365.745
12830463	1224.98	366.424
12830485	1220.85	372.142
12830496	1223.1	372.547
12830518	1221.38	378.694
12830529	1201.67	380.024
12830552	1139.06	380.071
12830563	1131.79	379.086
12830585	1131.34	381.092
12830596	1128.67	383.434
12830618	1132.04	382.356
12830629	1129.2	382.761
12830651	1131.17	379.912
12830663	1134.88	383.609
12830685	1134.39	384.155
12830696	1134.57	384.811
12830718	1128.96	388.807
12830729	1126.93	389.102
12830751	1127.59	391.179
12830763	1126.28	391.92
12830785	1128.34	393.649
12830796	1128.1	393.816
12830818	1128.74	399.733
12830829	1126.72	401.812
12830851	1128.61	401.317
12830862	1129.89	400.635
12830896	1123.84	399.531
12830929	1125.98	401.478
12830962	1119.64	400.771
12830996	1123.77	398.123
12831029	1124.47	394.915
12831062	1124.53	392.633
12831096	1123.42	394.324
12831129	1123.56	396.113
12831162	1123.83	393.936
12831196	1126.69	397.499
12831229	1123.34	394.75
12831262	1251.23	432.017
12831295	1305.22	446.722
12831329	1304.68	443.341
12831362	1307.85	445.445
12831395	1313.87	444.196
12831429	1308.02	442.594
12831462	1304.02	448.494
12831495	1310.44	451.626
12831529	1305.05	448.504
12831562	1298.94	452.313
12831595	1304.07	447.541
12831629	1209.92	454.589
12831662	874.694	491.102
12831695	744.432	519.114
12831729	746.801	514.553
12831762	747.993	509.943
12831784	749.371	510.801
12831784	749.371	510.801
12831784	749.371	510.801
12831895	743.565	514.047
12831928	743.465	510.663
12831962	741.116	508.289
12831995	741.801	510.892
12832028	740.555	512.02
12832062	747.4	513.214
12832095	1014.15	517.506
12832128	1326.65	511.06
12832162	1442.28	528.314
12832195	1447.39	523.689
12832228	1439.25	520.912
12832261	1435.37	523.212
12832295	1444.17	519.925
12832328	1429.64	529.294
12832361	1427.42	527.723
12832395	1432.29	525.525
12832428	1444.18	514.103
12832461	1445.55	515.784
12832495	1444.91	515.812
12832528	1444.63	517.108
12832561	1446.72	513.913
12832595	1443.89	513.183
12832628	1439.13	515.388
12832661	1438.48	516.408
12832695	1437.59	518.368
12832728	1436.22	519.297
12832761	1436.62	521.855
12832794	1433.81	524.351
12832828	1366.05	456.38
12832861	1314.35	390.604
12832894	1314.76	392.462
12832928	1317.12	390.094
12832961	1314.52	396.621
12832994	1313.22	388.149
12833028	1314.82	391.543
12833061	1312.17	384.808
12833094	1314.24	387.857
12833128	1313.69	385.212
12833161	1309.38	380.168
12833194	1312.46	379.991
12833227	1311.22	380.932
12833261	1311.25	388.877
12833294	1315.2	386.252
12833327	1319.92	388.089
12833361	1315.29	391.383
12833394	1315.44	392.454
12833427	1314.5	389.946
12833461	1315.83	396.223
12833494	1317.22	399.096
12833527	1314.09	404.65
12833561	1311.78	405.182
12833594	1311.55	407.649
12833627	1310.33	408.741
12833660	1310.96	407.841
12833694	1308.86	413.474
12833727	1307.01	412.664
12833760	1306.34	413.869
12833794	1305.34	415.12
12833794	1305.34	415.12
12833794	1305.34	415.12
12833894	1305.13	417.633
12833927	1303.87	417.34
12833960	1302.59	420.688
12833994	1301.16	422.955
12834027	1300.73	423.566
12834060	1304.19	423.156
12834093	1301.74	421.948
12834127	1300.74	423.298
12834160	1299.41	423.243
12834193	1298.75	423.37
12834227	1295.08	419.23
[truncated: 27,939 more rows]

## Sheet: Exp1-sub2
timestamp	posx	posy
17:47:38
21596384	1012.91	390.791
21596417	1016.76	392.664
21596450	1012.19	390.025
21596484	1014.63	390.823
21596517	1011.63	391.318
21596550	1013.43	390.369
21596584	1014.65	390.147
21596617	1016.8	391.748
21596650	1019.33	392.693
21596684	1016.72	393.087
21596717	1011.97	394.815
21596750	1012.23	389.241
21596784	1011.6	395.558
21596817	854.305	441.054
21596850	734.494	480.31
21596883	706.215	476.147
21596917	700.372	465.327
21596950	696.352	454.188
21596983	723.742	471.168
21597017	723.488	472.15
21597050	729.788	474.719
21597083	731.008	481.267
21597117	672.249	523.573
21597150	nan	nan
21597183	1039.22	418.32
21597217	1048.58	440.293
21597250	1053.28	415.08
21597283	1045.52	439.256
21597316	1049.29	447.39
21597350	1082.34	438.431
21597383	1328.5	373.657
21597416	1348.98	360.119
21597450	1348.89	357.545
21597483	1354.13	358.598
21597516	1352.33	355.784
21597538	1354.65	356.42
21597538	1354.65	356.42
21597538	1354.65	356.42
21597650	1507.85	247.941
21597683	1732.88	73.3647
21597716	1738.47	78.9005
21597749	1736.79	82.3366
21597783	1742.2	75.8124
21597816	1746.4	78.1783
21597849	1948.34	23.7544
21597883	1937	22.5737
21597916	1959.62	-7.20666
21597949	1967.62	-5.54906
21597983	1940.52	-9.61108
21598016	1941.6	-0.256112
21598049	1960.2	9.26092
21598083	nan	nan
21598116	nan	nan
21598149	nan	nan
21598182	nan	nan
21598216	nan	nan
21598249	nan	nan
21598282	nan	nan
21598316	nan	nan
21598349	nan	nan
21598382	nan	nan
21598416	nan	nan
21598449	nan	nan
21598482	nan	nan
21598516	2205.2	1094.19
21598549	nan	nan
21598582	1102.72	568.545
21598615	1102.81	473.2
21598649	1103.71	482.274
21598682	1094.14	472.308
21598715	1095.49	475.788
21598749	1091.81	471.721
21598782	1092.46	475.49
21598815	1088.12	462.867
21598849	nan	nan
21598882	nan	nan
21598915	nan	nan
21598949	1011.81	460.657
21598982	1017.76	458.126
21599015	1019.15	456.519
21599048	1023.53	456.515
21599082	899.253	454.822
21599115	707.362	448.487
21599148	683.335	479.931
21599182	683.101	479.639
21599215	677.556	481.269
21599248	704.116	450.622
21599282	700.144	443.776
21599315	701.201	445.526
21599348	672.609	466.703
21599382	nan	nan
21599415	nan	nan
21599448	733.511	424.244
21599481	728.612	453.016
21599515	743.873	433.775
21599537	688.967	484.755
21599537	688.967	484.755
21599537	688.967	484.755
21599648	721.717	178.04
21599681	723.483	179.861
21599715	722.839	177.073
21599748	718.001	175.116
21599781	717.736	172.475
21599815	719.462	174.136
21599848	719.49	172.488
21599881	717.679	168.031
21599914	721.581	170.565
21599948	655.117	266.164
21599981	nan	nan
21600014	721.437	255.219
21600048	731.368	266.228
21600081	735.514	261.907
21600114	734.49	259.776
21600148	731.224	257.32
21600181	730.422	260.89
21600214	731.955	263.933
21600248	734.72	266.84
21600281	731.61	261.277
21600314	720.631	256.742
21600348	678.344	182.197
21600381	677.614	177.65
21600414	681.403	168.631
21600447	677.484	172.774
21600481	680.884	168.891
21600514	680.632	175.733
21600547	643.964	186.26
21600581	nan	nan
21600614	614.89	491.562
21600647	684.014	213.995
21600681	669.382	187.608
21600714	654.418	188.498
21600747	661.495	184.632
21600781	665.545	187.635
21600814	669.098	185.81
21600847	683.775	197.476
21600880	nan	nan
21600914	nan	nan
21600947	704.726	332.441
21600980	701.082	307.759
21601014	698.95	304.156
21601047	701.315	302.101
21601080	706.602	302.649
21601114	699.696	298.782
21601147	698.33	303.429
21601180	701.557	303.508
21601214	708.631	301.613
21601247	708.113	305.396
21601280	829.135	351.609
21601313	1235.28	468.927
21601347	1296.7	481.934
21601380	1293.06	489.403
21601413	1297.45	493.85
21601447	1293.93	490.477
21601480	1290.31	488.429
21601513	1295.44	486.833
21601536	1292.2	489.734
21601536	1292.2	489.734
21601536	1292.2	489.734
21601647	1294.41	502.302
21601680	1293.49	495.707
21601713	1174.57	511.448
21601747	849.595	519.815
21601780	797.945	543.064
21601813	804.242	532.577
21601846	805.217	536.574
21601880	801.963	532.439
21601913	797.833	532.764
21601946	798.184	538.338
21601980	804.892	531.264
21602013	nan	nan
21602046	nan	nan
21602080	620.474	380.851
21602113	629.459	387.142
21602146	625.396	388.208
21602180	624.706	388.863
21602213	620.516	386.89
21602246	619.721	386.374
21602279	625.293	392.834
21602313	776.624	406.912
21602346	792.577	402.011
21602379	788.04	407.302
21602413	790.999	403.819
21602446	792.803	409.269
21602479	792.944	410.796
21602513	792.18	408.779
21602546	793.719	400.901
21602579	817.304	404.774
21602613	1103.5	374.435
21602646	1319.28	395.01
21602679	1321.35	391.823
21602713	1324.64	396.751
21602746	1322.83	407.704
21602779	1310.28	409.686
21602812	1313.38	405.627
21602846	1291.59	409.108
21602879	nan	nan
21602912	nan	nan
21602946	938.77	449.421
21602979	939.415	437.009
21603012	940.739	435.376
21603057	nan	nan
21603090	nan	nan
21603112	nan	nan
21603146	767.779	393.946
21603179	780.7	410.505
21603223	nan	nan
21603257	nan	nan
21603279	nan	nan
21603301	nan	nan
21603348	nan	nan
21603381	nan	nan
21603415	nan	nan
21603448	nan	nan
21603481	nan	nan
21603514	nan	nan
21603548	nan	nan
21603548	nan	nan
21603548	nan	nan
21603648	nan	nan
21603681	nan	nan
21603714	nan	nan
21603748	nan	nan
21603781	nan	nan
21603814	nan	nan
21603848	nan	nan
21603881	nan	nan
21603914	nan	nan
21603948	nan	nan
21603981	nan	nan
21604014	nan	nan
21604047	nan	nan
21604081	nan	nan
21604114	nan	nan
21604147	nan	nan
21604181	nan	nan
21604214	nan	nan
21604247	nan	nan
21604281	nan	nan
21604314	nan	nan
21604347	nan	nan
21604381	nan	nan
21604414	nan	nan
21604447	nan	nan
21604481	nan	nan
21604514	nan	nan
21604547	nan	nan
21604580	nan	nan
21604614	nan	nan
21604635	nan	nan
21604683	nan	nan
21604716	nan	nan
21604750	nan	nan
21604783	nan	nan
21604816	nan	nan
21604850	nan	nan
21604883	nan	nan
21604916	nan	nan
21604950	nan	nan
21604983	nan	nan
21605016	nan	nan
21605050	nan	nan
21605083	nan	nan
21605105	nan	nan
21605152	992.267	642.19
21605185	971.241	659.294
21605219	962.89	642.318
21605252	845.564	519.156
21605285	750.111	433.96
21605319	721.945	427.22
21605352	720.466	417.554
21605385	714.246	409.314
21605419	717.708	402.933
21605452	716.624	400.102
21605485	712.909	389.425
21605518	759.124	250.968
21605530	761.595	228.72
21605530	761.595	228.72
21605530	761.595	228.72
21605630	759.751	199.793
21605630	759.751	199.793
21605630	759.751	199.793
21605752	750.651	178.529
21605785	752.678	174.321
21605818	761.614	172.003
21605852	850.524	191.42
21605885	1167.91	256.921
21605918	1213.11	255.704
21605952	1209.3	259.091
21605985	1203.61	256.803
21606018	1205.81	256.776
21606051	1205.01	261.665
21606085	1210.61	261.719
21606118	1208.39	262.766
21606151	1205.77	260.423
21606185	1200.4	265.645
21606218	1200.34	262.534
21606251	1207.36	269.53
21606285	1293.15	327.906
21606318	1314.03	335.594
21606351	1307.71	354.05
21606385	1312.06	348.394
21606418	1316.37	340.885
21606451	1241.6	360.415
21606485	852.811	351.948
21606518	774.557	417.573
21606551	784.194	414.948
21606584	777.173	421.029
21606618	781.686	420.784
21606651	784.649	420.705
21606684	784.627	422.133
21606718	785.941	423.03
21606751	788.687	423.942
21606784	784.944	424.665
21606818	783.791	420.387
21606851	784.249	422.601
21606884	789.685	422.323
21606918	786.378	430.21
21606951	788.575	423.028
21606984	787.919	426.378
21607017	784.525	429.988
21607051	789.147	428.68
21607084	784.049	430.006
21607117	793.826	429.101
21607151	784.511	424.162
21607184	789.506	429.587
21607217	790.115	428.394
21607251	787.633	430.314
21607328	1311.82	458.366
21607362	1303.03	459.33
21607395	1297.7	468.388
21607428	1293.27	464.295
21607462	1296.12	463.918
21607495	1296.13	466.13
21607528	1294.6	464.369
21607539	1291.32	465.882
21607539	1291.32	465.882
21607539	1291.32	465.882
21607661	1293.88	467.857
21607695	1296.91	464.41
21607728	1285.53	469.275
21607761	1297.99	463.741
21607795	1295.05	469.319
21607828	1291.03	474.603
21607861	1292.97	462.712
21607895	1302.52	455.354
21607928	1297.51	461.661
21607961	1287.39	468.202
21607995	1288.53	472.774
21608028	1290.77	468.381
21608061	1295.22	469.505
21608094	1292.99	468.955
21608128	1284.81	477.651
21608161	1294.32	465.985
21608194	1283.94	472.664
21608228	1291.82	465.752
21608261	1295.57	463.064
21608294	1160.59	443.054
21608328	763.191	340.693
21608361	631.806	309.81
21608394	634.912	307.257
21608428	634.16	307.719
21608461	635.913	303.083
21608494	635.546	301.95
21608527	632.341	302.499
21608561	630.979	303.352
21608594	630.654	300.212
21608627	626.503	297.64
21608661	632.179	300.564
21608694	629.144	302.582
21608727	629.483	301.163
21608761	630.238	300.965
21608794	630.355	301.334
21608827	628.527	303.15
21608861	631.002	300.068
21608894	632.251	301.23
21608927	632.519	302.546
21608960	632.586	301.854
21608994	695.214	338.552
21609027	721.424	354.256
21609060	712.874	356.168
21609094	713.833	356.328
21609127	716.095	353.023
21609160	713.828	353.029
21609194	715.827	354.074
21609227	714.765	353.772
21609260	715.62	354.186
21609294	715.976	358.117
21609327	718.737	361.393
21609360	853.414	364.89
21609394	1167.25	378.261
21609427	1242.63	391.595
21609460	1241.88	388.483
21609505	1237.17	392.23
21609527	1246.77	388.938
21609538	1246.53	391.242
21609538	1246.53	391.242
21609538	1246.53	391.242
21609660	1241.08	394.009
21609693	1239.39	393.749
21609727	1242.21	393.062
21609760	1241.85	396.938
21609793	1238.96	399.618
21609827	1239.78	399.633
21609860	1240.35	399.165
21609893	1236.51	397.184
21609926	1239.1	395.212
21609960	1237.68	397.662
21609993	1237.38	398.186
21610026	1239.19	398.467
21610060	1239.31	397.815
21610093	1239.41	398.789
21610126	1238.85	394.493
21610160	1242.26	396.847
21610193	1238.83	396.406
21610226	1234.06	396.164
21610260	1237.51	396.926
21610293	1232.13	397.803
21610326	1233.15	392.662
21610359	1235.63	389.792
21610393	1233.36	388.909
21610426	1232.53	392.768
21610459	1229.75	393.177
21610493	1230.65	393.873
21610526	1231.13	393.622
21610570	1229.81	391.811
21610604	1233.25	392.858
21610615	1233.88	394.573
21610637	1231.12	398.084
21610648	1230.75	398.327
21610670	1228.59	394.64
21610681	1230.78	392.855
21610704	1231.81	396.247
21610715	1229.93	395.696
21610737	1229.44	394.959
21610748	1230.14	395.147
21610770	1229.95	395.827
21610781	1229.97	399.213
21610804	1228.95	396.68
21610815	1229.92	392.086
21610837	1232.07	392.921
21610848	1230.42	392.702
21610870	1229.64	391.272
21610881	1229.77	391.375
21610904	1232.09	392.808
21610915	1234.77	391.637
21610937	1233.05	390.447
21610948	1234.1	391.006
21610970	1232.02	389.695
21610981	1228.17	389.162
21611003	1229.39	387.516
21611015	1232.77	387.461
21611037	1233.76	391.19
21611048	1233.08	392.454
21611070	1232.48	392.454
21611081	1230.14	393.214
21611103	1206.39	411.585
21611114	1174.08	445.752
21611137	1058.94	575.09
21611148	965.933	680.541
21611170	801.303	846.087
21611181	687.783	987.678
21611203	576.688	1285.71
21611214	534.811	1446.43
21611237	444.555	1880.96
21611248	430.423	1956.98
21611270	406.403	2224.05
21611281	409.313	2253.32
21611303	nan	nan
21611314	nan	nan
21611337	nan	nan
21611348	nan	nan
21611370	nan	nan
21611381	nan	nan
21611403	nan	nan
21611414	nan	nan
21611436	nan	nan
21611448	nan	nan
21611470	nan	nan
21611481	nan	nan
21611503	nan	nan
21611514	nan	nan
21611536	nan	nan
21611536	nan	nan
21611536	nan	nan
21611536	nan	nan
21611536	nan	nan
21611536	nan	nan
21611536	nan	nan
21611647	nan	nan
21611670	nan	nan
21611681	nan	nan
21611703	nan	nan
21611714	nan	nan
21611736	nan	nan
21611747	nan	nan
21611770	nan	nan
21611781	nan	nan
21611803	nan	nan
21611814	nan	nan
21611836	nan	nan
21611847	nan	nan
21611869	nan	nan
21611881	nan	nan
21611903	nan	nan
21611914	nan	nan
21611936	nan	nan
21611947	nan	nan
21611969	nan	nan
21611981	nan	nan
21612003	nan	nan
21612014	nan	nan
21612036	nan	nan
21612047	nan	nan
21612069	nan	nan
21612080	nan	nan
21612103	nan	nan
21612114	nan	nan
21612136	nan	nan
21612147	nan	nan
21612169	nan	nan
21612180	nan	nan
21612203	nan	nan
21612214	nan	nan
21612236	nan	nan
21612247	nan	nan
21612269	nan	nan
21612280	nan	nan
21612303	nan	nan
21612314	nan	nan
21612336	nan	nan
21612347	nan	nan
21612369	nan	nan
21612380	nan	nan
21612402	nan	nan
21612414	nan	nan
21612436	129.593	41.381
21612447	79.5281	13.5664
21612469	33.332	8.48629
21612480	50.8576	21.3573
21612502	45.9381	23.5506
21612513	33.2424	11.4605
21612536	34.4041	8.71035
21612547	32.4483	6.42707
21612569	250.816	2.96905
21612580	454.395	50.8355
21612602	749.244	114.879
21612613	915.358	141.775
21612636	1149.64	167.432
21612647	1192.79	173.537
21612669	1200.8	172.624
21612680	1200.21	168.03
21612702	1197.06	166.806
21612713	1199.5	166.764
21612736	1199	164.947
21612747	1196.04	162.71
21612769	1199.82	162.129
21612780	1200.52	162.125
21612802	1196.59	165.062
21612813	1196.16	163.989
21612835	1196.67	163.793
21612847	1196.05	163.917
21612880	1053.98	226.12
21612913	1014.88	241.798
21612947	1011.25	241.581
21612980	1010.05	245.593
21613013	1016.98	245.072
21613046	1013.44	251.47
21613080	1015.23	252.276
21613113	1013.79	253.072
21613146	1009.63	253.599
21613180	840.352	246.505
21613213	659.705	220.038
21613246	655.833	223.488
21613280	658.068	222.949
21613313	657.297	222.617
21613346	656.531	224.315
21613380	659.231	226.34
21613413	659.189	226.216
21613446	663.271	227.16
21613479	959.274	325.538
21613513	1260.38	464.212
21613535	1260.23	467.334
21613535	1260.23	467.334
21613535	1260.23	467.334
21613646	1262.45	459.986
21613679	1257.54	462.99
21613713	1262.23	466.679
21613746	1259.55	467.367
21613779	1260.78	470.637
21613813	1260.88	470.282
21613846	1253.47	469.288
21613879	1254.63	469.313
21613912	1255.5	471.126
21613946	1258.12	472.03
21613979	1253.21	474.315
21614012	1252.16	474.258
21614046	1256.07	469.198
21614079	1253.84	469.833
21614112	1252.43	470.216
21614146	1254.92	472.539
21614179	1259.21	467.216
21614212	1257.23	470.371
21614246	1253.63	468.754
21614279	1198.68	464.439
21614312	982.843	433.158
21614346	959.8	435.433
21614379	964.29	430.282
21614412	958.723	431.245
21614445	770.076	427.827
21614479	697.678	424.236
21614512	699.532	424.121
21614545	699.004	420.006
21614579	704.069	419.923
21614612	701.236	427.604
21614645	703.498	424.923
21614679	702.736	430.188
21614712	704.264	427.691
21614745	705.692	430.524
21614779	706.736	422.961
21614812	705.952	423.729
21614845	703.001	425.144
21614878	703.873	426.851
21614912	704.74	424.677
21614945	707.663	426.591
21614978	703.533	420.831
21615012	701.076	419.713
21615045	702.621	420.135
21615078	700.997	415.103
21615112	703.591	416.81
21615145	700.632	416.053
21615178	698.604	415.98
21615212	698.742	413.598
21615245	698.131	411.356
21615278	694.721	417.968
21615312	696.868	419.733
21615345	696.925	422.603
21615378	695.938	415.695
21615411	694.294	417.75
21615445	695.873	419.843
21615478	695.381	419.103
21615511	735.585	419.647
21615534	945.299	435.198
21615534	945.299	435.198
21615534	945.299	435.198
21615645	1303.69	450.586
21615678	1306.7	454.079
21615711	1302.76	454.418
21615745	1305.18	452.067
21615778	1304.87	451.291
21615811	1306.12	450.859
21615844	1303.58	452.667
21615878	1305.6	451.155
21615911	1307.8	449.45
21615944	1303.62	452.09
21615978	1306.27	449.413
21616011	1305.16	451.361
21616044	1305.28	449.027
21616078	1305.83	449.395
21616111	1303.04	450.101
21616144	1304.47	450.449
21616178	1301.48	451.302
21616211	1299.38	451.603
21616244	1298.98	451.578
21616278	1299.67	453.819
21616311	1299.27	455.788
21616344	1299.54	452.697
21616377	1301.88	453.634
21616411	1300.38	452.52
21616444	1301.99	454.432
21616477	1298.49	453.047
21616511	1223.67	453.413
21616544	818.791	442.198
21616577	616.845	451.102
21616611	620.789	453.866
21616644	622.621	454.067
21616677	626.958	455.03
21616711	623.865	456.993
21616744	624.656	455.115
21616777	619.743	454.232
21616810	625.263	456.798
21616844	628.367	452.014
21616877	622.281	453.194
21616910	625.278	451.475
21616944	621.956	451.71
21616977	622.781	447.841
21617010	626.248	445.52
21617044	618.881	447.96
21617077	618.132	447.494
21617110	620.631	447.025
21617144	622.234	447.919
21617177	622.232	447.901
21617210	619.786	448.761
21617243	618.925	445.036
21617277	624.58	446.372
21617310	618.791	443.821
21617343	669.344	443.007
21617377	1053.44	444.173
21617410	1247.88	432.643
21617443	1241.81	434.453
21617477	1242.25	433.645
21617510	1243.52	440.234
21617532	1241.58	439.382
21617532	1241.58	439.382
21617532	1241.58	439.382
21617643	1238.5	440.047
21617676	1241.61	441.766
21617710	1246.04	445.233
21617743	1242.76	440.272
21617776	1245.65	441.29
21617810	1242.96	439.048
21617843	1242	439.886
21617876	1239.1	438.288
21617910	1240.81	441.01
21617943	1247.78	442.071
21617976	1246.39	442.107
21618010	1240.12	436.732
21618043	1244.56	442.118
21618076	1243	440.407
21618110	1241.95	439
21618143	1246.31	440.925
21618176	1248.13	439.986
21618209	1246.75	441.762
21618243	1244.64	438.128
21618276	1247.38	437.726
21618309	1243.8	439.15
21618343	1245.1	437.204
21618376	1247.3	438.421
21618409	1249.23	437.734
21618443	1246.78	438.381
21618476	1246.53	437.042
21618509	1247.02	436.223
21618543	1245.62	436.25
21618576	1246.49	436.816
21618609	1248.53	435.754
21618642	1249.27	436.461
21618676	1245.95	435.902
21618709	1208.37	435.058
21618742	1019.29	390.208
21618776	950.286	372.8
21618809	945.813	369.797
21618831	950.28	372.82
21618842	950.836	374.165
21618865	948.106	371.826
21618876	947.797	370.709
21618898	945.147	371.09
21618909	944.493	369.269
21618931	947.587	370.504
21618942	948.227	371.838
21618964	949.746	371.698
21618976	949.634	369.473
21618998	952.255	367.022
21619009	954.089	370.968
21619031	950.937	374.193
21619042	948.429	374.104
21619064	947.512	373.125
21619075	950.043	370.822
21619098	950.26	372.836
21619109	951.483	373.73
21619131	952.016	369.928
21619142	948.668	370.633
21619164	946.564	371.276
21619175	948.982	371.918
21619198	950.136	372.833
21619209	946.928	373.668
21619231	950.159	374.219
21619242	951.945	371.383
21619264	948.258	371.084
21619275	947.309	372.706
21619298	946.479	373.66
21619309	941.551	371.436
21619331	825.58	336.73
21619342	756.546	321.552
21619364	474.244	239.026
21619375	449.161	229.283
21619397	171.516	174.895
21619409	171.516	174.895
21619431	164.202	171.361
21619442	166.662	174.066
21619464	165.566	169.3
21619475	164.273	169.252
21619497	164.453	164.499
21619508	162.58	163.505
21619531	92.487	100.061
21619531	92.487	100.061
21619531	92.487	100.061
21619531	92.487	100.061
21619531	92.487	100.061
21619531	92.487	100.061
21619531	92.487	100.061
21619642	-23.2659	-1.24258
21619664	-34.953	-3.87586
21619675	-35.0715	-3.41543
21619697	-23.7819	0.192457
21619708	-24.3749	-0.199724
21619731	-37.1318	-6.59177
21619742	-35.3842	-4.97432
21619764	-36.4628	4.29204
21619775	-26.0986	7.73736
21619797	314.598	99.1463
21619808	352.898	114.693
21619830	697.951	252.296
21619842	724.705	265.024
21619864	753.589	272.885
21619875	754.765	274.84
21619897	756.058	278.789
21619908	757.593	278.928
21619930	755.884	282.05
21619942	753.974	282.12
21619964	749.303	277.664
21619997	754.307	279.799
21620030	755.868	279.162
21620064	753.982	283.166
21620097	758.116	279.931
21620130	760.275	280.327
21620164	758.276	282.078
21620197	761.001	283.818
21620230	761.912	282.157
21620264	760.587	285.071
21620297	723.309	242.212
21620330	686.282	160.714
21620363	691.295	157.95
21620397	691.015	159.303
21620430	688.588	159.772
21620463	692.124	161.256
21620497	687.072	159.52
21620530	691.702	159.61
21620563	692.85	230.917
21620597	709.032	458.945
21620630	713.425	469.145
21620663	712.764	467.194
21620697	709.989	464.962
21620730	713.686	461.415
21620763	871.957	456.164
21620796	1214.79	408.064
21620830	1275	395.323
21620863	1272	398.408
21620896	1276.5	401.442
21620930	1273.24	400.384
21620963	1272.33	401.574
21620996	1268.79	403.53
21621030	1271.6	400.618
21621063	1273.17	400.611
21621096	1271.11	400.938
21621130	1271.6	403.587
21621163	1267.64	409.243
21621196	1269.95	408.681
21621229	1269.04	406.351
21621263	1271.29	408.91
21621296	1266.17	408.472
21621329	1269.64	409.988
21621363	1268.87	406.901
21621396	1266.3	406.183
21621429	1268.85	410.982
21621463	1267.44	413.808
21621496	1266.74	411.446
21621529	1157.48	416.84
21621529	1157.48	416.84
21621529	1157.48	416.84
21621529	1157.48	416.84
21621662	711.224	473.782
21621696	709.715	474.272
21621729	709.834	476.314
21621762	711.521	473.681
21621796	709.018	472.733
21621829	710.71	473.314
21621862	712.228	472.608
21621896	712.212	471.894
21621929	712.558	470.417
21621962	719.328	469.967
21621996	715.94	466.798
21622029	715.378	468.547
21622062	705.865	473.592
21622096	714.596	467.777
21622129	711.97	471.635
21622162	709.738	470.167
21622195	719.983	467.959
21622229	716.719	472.028
21622262	716.238	468.027
21622295	715.965	466.465
21622329	718.67	460.761
21622362	722.088	464.669
21622395	711.353	467.22
21622429	714.251	467.258
21622462	718.122	469.65
21622495	712.539	467.043
21622529	712.901	466.096
21622562	713.143	465.611
21622595	716.914	465.313
21622628	713.942	465.913
21622662	709.535	464.142
21622695	712.024	459.887
21622728	706.686	458.08
21622762	717.21	459.401
21622795	707.244	459.949
21622828	707.352	465.726
21622862	711.277	465.715
21622895	712.15	457.343
21622928	713.016	456.9
21622962	706.666	457.107
21622995	732.069	361.481
21623028	734.466	207.621
21623062	733.568	186.569
21623095	731.842	181.726
21623128	734.267	185.402
21623161	733.471	189.505
21623195	730.6	190.05
21623228	735.928	192.37
21623261	729.886	192.338
21623295	732.514	193.84
21623328	728.074	189.521
21623361	674.82	174.71
21623395	668.808	169.973
21623428	674.878	172.635
21623461	679.368	171.166
21623495	677.819	174.214
21623528	672.854	178.711
21623539	671.65	175.494
21623539	671.65	175.494
21623539	671.65	175.494
21623539	671.65	175.494
21623539	671.65	175.494
21623539	671.65	175.494
21623639	672.17	178.994
21623661	670.876	176.321
21623672	673.592	176.023
21623694	674.868	181.43
21623705	674.238	180.253
21623728	677.515	178.966
21623739	676.5	181.91
21623761	671.71	180.719
21623783	677.852	179.294
21623794	679.119	178.197
21623805	680.019	178.599
21623828	683.13	180.102
21623839	684.587	179.079
21623861	681.564	176.817
21623872	678.865	176.165
21623894	724.035	189.603
21623905	771.829	203.674
21623928	866.225	235.484
21623939	883.453	241.928
21623961	885.917	241.58
21623972	885.233	242.002
21623994	884.572	245.693
21624005	885.462	245.533
21624027	886.099	245.323
21624039	886.809	244.553
21624061	885.851	243.311
21624072	886.139	242.252
21624094	885.867	244.207
21624116	890.227	240.281
21624127	891.317	240.412
21624150	890.8	242.481
21624161	889.808	242.38
21624183	890.196	243.705
21624194	888.97	243.106
21624216	886.921	241.632
21624227	887.528	243.244
21624250	891.378	243.421
21624261	891.976	244.328
21624283	891.817	244.195
21624294	892.927	243.112
21624316	892.591	243.452
21624327	891.648	242.709
21624338	893.014	242.427
21624361	889.253	243.022
21624372	890.697	240.005
21624394	890.285	236.32
21624405	890.558	236.451
21624427	909.2	236.787
21624438	919.27	236.067
21624461	931.16	232.419
21624483	929.705	245.938
21624494	926.693	256.825
21624516	924.633	269.216
21624527	924.996	271.022
21624549	929.122	269.806
21624560	928.155	269.516
21624583	927.805	271.784
21624594	929.074	271.572
21624616	930.71	271.583
21624627	930.222	272.007
21624649	929.867	269.854
21624660	931.916	268.756
21624683	914.168	254.883
21624694	902.005	237.266
21624716	nan	nan
21624727	nan	nan
21624749	nan	nan
21624760	nan	nan
21624783	nan	nan
21624794	901.035	387.593
21624816	925.289	319.295
21624827	922.982	322.305
21624849	924.665	318.835
21624860	924.291	319.41
21624882	929.203	316.59
21624894	928.677	317.385
21624916	930.778	319.65
21624927	930.807	320.899
21624949	929.23	317.828
21624960	929.598	319.21
21624982	930.814	319.711
21624993	930.17	318.988
21625016	927.592	320.192
21625027	928.607	321.321
21625049	925.629	323.726
21625060	925.201	322.609
21625093	928.522	320.02
21625127	923.127	322.786
21625160	923.284	325.883
21625193	929.94	323.753
21625227	923.893	322.204
21625260	925.432	324.814
21625293	926.228	323.399
21625327	923.841	320.777
21625360	922.692	324.692
21625393	920.932	326.589
21625427	926.765	323.798
21625460	925.292	320.714
21625493	1088.4	378.98
21625526	1336.09	458.629
21625549	1338.68	463.256
21625549	1338.68	463.256
21625549	1338.68	463.256
21625660	1340.57	464.766
21625693	1339.28	462.744
21625726	1338.06	462.123
21625760	1337.33	461.855
21625793	1339.38	461.913
21625826	1334.63	461.438
21625860	1333.1	466.138
21625893	1336.22	463.106
21625926	1331.74	465.292
21625959	1336.91	466.688
21625993	1337.02	465.282
21626026	1334.54	463.764
21626059	1330.69	462.952
21626093	1334.57	455.198
21626126	979.655	445.026
21626159	642.365	450.762
21626193	612.5	454.791
21626226	616.944	453.643
21626259	619.235	452.965
21626315	621.1	452.097
21626348	620.166	453.522
21626381	618.981	456.234
21626426	623.148	454.449
21626459	624.45	454.999
21626492	623.901	451.954
21626548	617.331	446.721
21626581	622.608	455.733
21626626	612.546	449.041
21626659	616.291	447.634
21626692	614.309	444.382
21626726	618.935	448.061
21626759	616.462	443.557
21626792	615.527	446.255
21626826	618.574	448.23
21626859	714.664	406.429
21626892	745.469	366.769
21626925	746.395	365.528
21626959	740.399	367.99
21626992	740.992	365.027
21627025	755.215	366.288
21627059	1074.8	399.947
21627092	1269.27	395.946
21627125	1271.21	403.97
21627159	1268.96	407.403
21627192	1263.67	404.845
21627225	1265.86	406.663
21627259	1262.98	410.13
21627292	1266.83	410.975
21627325	1263.43	416.522
21627358	1261.84	418.25
21627392	1260.3	417.388
21627425	1261.23	416.204
21627458	1261.28	418.339
21627492	1258.6	414.895
21627525	1263.49	421.189
21627536	1260.31	423.365
21627536	1260.31	423.365
21627536	1260.31	423.365
21627658	1260.96	420.129
21627692	1259.3	419.288
21627725	1258.74	419.77
21627758	1261.81	417.541
21627791	1261.11	417.723
21627825	1260.54	418.08
21627858	1262.23	421.706
21627891	1307.56	436.834
21627925	1324.26	441.07
21627958	1269	436.01
21627991	nan	nan
21628025	1317.1	417.799
21628058	1316.51	442.791
21628091	1316.47	439.813
21628125	1328.4	455.997
21628158	nan	nan
21628191	nan	nan
21628224	1340.58	438.389
21628258	1334.31	456.01
21628291	1334.45	457.095
21628324	1336.47	456.568
21628358	1330.68	457.207
21628391	1333.02	455.69
21628424	1332.28	457.074
21628458	1332.88	457.132
21628491	1333.85	457.602
21628524	1330.36	459.631
21628558	1332.23	459.025
21628591	1335.68	458.09
21628624	1334.33	457.3
21628658	1331.55	457.362
21628691	1330.14	455.745
21628724	1462.37	474.325
21628757	1597.38	474.318
21628791	1595.61	471.762
21628824	1596.17	475.793
21628857	1593.48	476.504
21628891	1596.46	472.064
21628924	1597.1	471.621
21628957	1599.28	468.979
21628991	1598.55	469.701
21629024	1600.33	467.607
21629057	1604.76	466.578
21629091	1622.74	495.224
21629124	1621.91	491.668
21629157	1619.96	488.8
21629190	1621.61	493.035
21629224	1620.53	491.33
21629257	1623.57	492.625
21629290	1624.7	490.003
21629324	1628.32	486.991
21629357	1626.66	487.213
21629390	1627.88	493.741
21629424	1619	495.665
21629457	1392.18	680.525
21629490	1311.39	788.82
21629524	1314.55	781.485
21629557	1313.12	781.198
21629568	1309.49	778.679
21629568	1309.49	778.679
21629568	1309.49	778.679
21629657	1313.07	782.853
21629657	1313.07	782.853
21629657	1313.07	782.853
21629790	1426.83	330.425
21629823	1440.7	279.016
21629857	1441.2	279.72
21629890	1441.28	280.672
21629923	1438.96	280.533
21629957	1413.87	230.931
21629990	1354.86	137.026
21630023	1355.44	134.463
21630057	1355.6	135.411
21630090	1357.66	137.08
21630123	1354.32	136.634
21630156	1352.84	140.302
21630190	1351.17	136.228
21630223	1355.66	138.734
21630256	1354.83	135.535
21630290	1349.14	134.194
21630323	1356.51	134.108
21630356	1355.85	133.772
21630390	1354.81	134.78
21630423	1353.62	133.625
21630456	1350.04	135.186
21630490	1350.12	132.587
21630523	1351.28	133.128
21630556	1447.91	245.276
21630589	1557.87	515.723
21630623	1554.23	532.259
21630656	1545.13	528.475
21630689	1546.96	524.564
21630723	1550.04	523.741
21630756	1538.72	518.856
21630789	1546.64	517.887
21630823	1547.28	521.935
21630856	1544.38	520.361
21630889	1542.21	524.535
21630923	1541.54	530.817
21630956	1539.27	526.804
21630989	1540.15	530.515
21631022	1540.26	530.439
21631056	1540.41	527.595
21631089	1540.03	527.875
21631122	1538.18	527.612
21631156	1539.96	524.76
21631189	1539.17	526.793
21631222	1539.01	523.135
21631256	1498.58	512.925
21631289	1185.68	381.214
21631322	882.364	311.366
21631356	832.272	298.769
21631389	836.443	299.916
21631422	836.917	302.881
21631455	833.822	301.29
21631489	830.272	300.157
21631522	723.275	263.418
21631533	712.796	259.667
21631533	712.796	259.667
21631533	712.796	259.667
21631533	712.796	259.667
21631533	712.796	259.667
21631533	712.796	259.667
21631644	712.936	258.887
21631655	714.11	259.193
21631678	711.295	257.053
21631689	710.632	257.007
21631711	710.805	257.762
21631722	709.923	259.286
21631744	706.586	256.713
21631755	704.732	257.464
21631777	707.978	258.558
21631789	710.409	258.031
21631811	713.742	259.36
21631822	713.686	257.632
21631844	717.018	252.887
21631855	723.938	251.306
21631877	754.25	273.361
21631889	753.352	284.695
21631911	nan	nan
21631922	nan	nan
21631944	927.046	293.183
21631955	928.494	297.08
21631977	930.166	284.357
21631988	930.387	278.253
21632011	940.037	263.942
21632022	941.854	264.602
21632044	935.464	265.439
21632055	934.396	264.93
21632077	933.947	271.938
21632088	938.827	265.533
21632111	nan	nan
21632122	nan	nan
21632144	nan	nan
21632155	nan	nan
21632177	837.097	262.884
21632188	847.118	277.097
21632211	842.347	283.526
21632222	837.452	281.464
21632244	834.764	273.132
21632255	835.775	275.726
21632277	836.1	275.52
21632288	836.051	275.64
21632310	840.658	270.931
21632322	840.529	271.818
21632344	840.388	273.976
21632355	839.732	272.616
21632377	839.464	269.122
21632388	839.35	270.051
21632410	838.939	270.859
21632421	839.63	269.746
21632444	838.82	271.621
21632455	839.562	273.38
21632477	843.602	273.878
21632488	841.674	274.518
21632510	841.458	272.311
21632521	842.751	270.25
21632544	839.013	269.413
21632555	839.092	270.538
21632577	838.587	271.059
21632588	838.737	270.304
21632610	831.104	266.096
21632621	822.409	249.641
21632644	nan	nan
21632655	nan	nan
21632677	867.025	338.882
21632688	872.742	350.215
21632710	884.721	265.194
21632721	887.469	264.22
21632743	890.143	267.862
21632755	890.323	269.888
21632777	886.672	268.306
21632788	887.117	268.288
21632810	888.214	269.33
21632821	888.175	270.073
21632843	893.028	265.115
21632854	894.071	262.112
21632877	892.585	262.914
21632888	892.134	264.087
21632910	892.789	262.786
21632921	892.782	263.252
21632943	893.269	264.527
21632954	891.691	265.891
21632977	893.835	267.249
21633010	892.685	265.936
21633043	891.576	267.795
21633077	894.492	267.687
21633110	895.532	267.095
21633143	895.156	269.075
21633176	893.567	269.955
21633210	896.021	270.799
21633243	890.736	272.807
21633276	745.209	283.483
21633310	713.97	279.614
21633343	718.239	280.028
21633376	712.381	280.44
21633410	715.502	280.406
21633443	716.705	281.28
21633476	715.642	281.041
21633510	717.488	280.003
21633532	716.722	279.283
21633532	716.722	279.283
21633532	716.722	279.283
21633632	1165.13	346.023
21633632	1165.13	346.023
21633632	1165.13	346.023
21633743	1319.16	350.983
21633776	1313.43	349.068
21633809	1318.5	351.241
21633843	1316.57	356.363
21633876	1332.15	242.969
21633909	1342.57	192.584
21633943	1338.77	193.325
21633976	1340.74	193.557
21634009	1341.31	194.892
21634043	1341.59	196.798
21634076	1340.43	199.057
21634109	1341.55	196.807
21634142	1337.78	197.095
21634176	1336.45	197.875
21634209	1338.03	196.181
21634242	1340.77	195.996
21634276	1340.69	197.654
21634309	1341.79	197.396
21634342	1341.69	198.121
21634376	1343.82	197.225
21634409	1341.75	196.076
21634442	1253.72	203.3
21634476	815.395	266.45
21634509	526.97	340.134
21634542	525.541	339.76
21634575	529.964	336.813
21634609	530.269	333.536
21634642	529.264	331.23
21634675	524.878	337.079
21634709	531.026	338.358
21634742	522.584	335.539
21634775	522.528	335.468
21634809	527.226	337.077
21634842	649.205	358.65
21634875	663.768	359.269
21634909	665.418	361.865
21634942	664.469	358.733
21634975	663.315	361.114
21635008	664.995	362.12
21635042	660.815	367.081
21635075	656.707	364.833
21635108	657.733	367.921
21635142	656.194	365.931
21635175	660.26	359.734
21635208	663.981	357.788
21635242	659.322	358.51
21635275	656.08	358.029
21635308	666.218	361.456
21635342	658.255	357.819
21635375	661.823	363.96
21635408	657.169	363.497
21635442	658.796	360.563
21635475	657.947	361.983
21635508	660.612	359.063
21635541	657.774	355.946
21635541	657.774	355.946
21635541	657.774	355.946
21635641	662.071	357.339
21635675	664.251	363.122
21635708	659.229	363.85
21635741	659.625	363.025
21635775	859.607	371.984
21635808	1268.96	412.298
21635841	1329.76	432.584
21635875	1324.57	435.866
21635908	1321.96	435.844
21635941	1322.29	434.875
21635974	1317.36	438.434
21636008	1322.83	441.081
21636041	1319.94	443.275
21636074	1319.27	444.049
21636108	1322.07	445.999
21636141	1321.98	445.887
21636174	1321.01	442.762
21636208	1318	441.084
21636241	1320.73	442.532
21636274	1316.98	442.52
21636308	1319.07	443.131
21636341	1320.97	445.358
21636374	1321.9	442.602
21636407	1321.12	439.104
21636441	1319.04	443.242
21636474	1352.24	414.745
21636507	1361.99	386.63
21636541	1366.13	386.797
21636574	1369.94	385.622
21636607	1366.49	385.112
21636641	1364.15	385.963
21636674	1369.6	385.099
21636707	1372.25	383.954
21636741	1368.13	384.664
21636774	1371.48	384.654
21636807	1369.57	387.685
21636841	1367.01	384.717
21636874	1370.94	387.179
21636907	1367.86	385.88
21636940	1369.3	382.293
21636974	1372.01	382.502
21637007	1365.22	385.668
21637040	1366.14	386.919
21637074	1363.93	386.518
21637107	1368.31	385.293
21637140	1369.28	384.031
21637174	1370.72	388.907
21637207	1367.45	386.727
21637240	1370.46	384.823
21637274	1372.12	387.297
21637307	1370.83	387.915
21637340	1364.74	390.78
21637373	1368.63	388.885
21637407	1369.61	387.154
21637440	1370.92	387.322
21637473	1372.54	385.541
21637507	1372.31	385.274
21637540	1372.71	387.081
21637540	1372.71	387.081
21637540	1372.71	387.081
21637640	1368.97	386.525
21637673	1368.12	384.264
21637707	1369.34	387.377
21637718	1368.06	387.867
21637740	1368.73	386.761
21637762	1370.1	385.884
21637773	1371.06	386.639
21637795	1373.2	386.973
21637806	1372.87	386.438
21637829	1372.49	387.625
21637840	1370.38	386.253
21637862	1370.26	384.203
21637873	1372.01	385.233
21637895	1370.83	385.273
21637906	1369.83	386.133
21637929	1369.33	385.498
21637940	1370.77	384.364
21637962	1371.74	385.455
21637973	1370.37	384.33
21637995	1372.63	383.748
21638006	1372.26	384.004
21638029	1371.49	383.718
21638040	1372.26	383.665
21638062	1374.27	382.421
21638073	1374.11	383.161
21638095	1369.77	383.013
21638106	1371.26	381.561
21638128	1378.63	381.977
21638140	1379.67	383.082
21638162	1377.7	381.352
21638173	1376.78	380.159
21638195	1375.81	381.814
21638206	1376.6	379.888
21638228	1325.95	362.533
21638239	1243.07	347.217
21638262	1153.88	327.982
21638273	1105.66	311.748
21638295	1024.52	298.088
21638306	1001.44	296.643
21638328	992.642	291.964
21638339	992.227	293.67
21638362	986.511	296.922
21638373	985.911	294.798
21638395	988.244	294.951
21638406	990.387	295.622
21638428	991.663	290.984
21638439	992.972	289.753
21638462	991.413	289.021
21638473	989.652	289.042
21638495	971.125	288.506
21638506	953.642	269.357
21638528	971.787	255.338
21638539	978.145	266.785
21638561	961.654	305.466
21638573	964.083	327.19
21638595	956.756	315.137
21638606	952.299	309.834
21638628	952.918	314.511
21638639	954.183	315.337
21638661	953.107	314.078
21638673	955.314	314.525
21638695	953.228	314.975
21638706	955.068	313.256
21638728	955.86	309.359
21638739	954.837	308.799
21638761	961.571	308.78
21638772	957.772	309.978
21638795	952.921	310.199
21638806	955.568	308.258
21638828	958.349	307.647
21638839	960.082	307.405
21638861	959.157	307.221
21638872	959.144	308.31
21638895	956.534	308.13
21638906	957.778	309.165
21638928	961.503	306.058
21638939	963.339	305.09
21638961	962.285	305.763
21638972	959.726	306.338
21638995	957.592	310.399
21639028	956.598	307.754
21639061	962.392	305.775
21639094	959.573	313.163
21639128	959.547	309.187
21639161	958.557	308.114
21639194	961.721	308.345
21639228	953.506	309.561
21639261	959.563	305.396
21639294	958.753	307.935
21639328	957.708	310.807
21639361	961.341	308.831
21639394	956.66	309.466
21639428	959.46	311.136
21639461	963.683	308.536
21639494	1219.75	400.452
21639527	1405.57	466.821
21639539	1402.59	466.579
21639539	1402.59	466.579
21639539	1402.59	466.579
21639661	1396.14	473.665
21639694	1396.63	471.435
21639727	1399.21	471.598
21639761	1401.85	469.665
21639794	1397.76	465.718
21639827	1396.65	473.43
21639861	1398.21	471.664
21639894	1397.94	471.844
21639927	1394.71	473.143
21639960	1395.23	470.678
21639994	1395.49	473.179
21640027	1393.89	472.708
21640060	1395.31	472.315
21640094	1394.75	473.705
21640127	1399.04	469.163
21640160	1397.25	471.729
21640194	1399.21	470.507
21640227	1402.29	468.683
21640260	1398.33	469.568
21640294	1400.64	471.629
21640327	1399.53	472.365
21640360	1398.14	471.692
21640393	1194.1	438.82
21640427	804.061	380.052
21640460	588.94	362.488
21640493	594.525	360.416
21640527	592.903	361.327
21640560	592.384	363.361
21640593	590.96	364.355
21640627	593.786	364.828
21640660	598.04	362.477
21640693	599.036	359.919
21640727	588.686	361.078
21640760	584.968	360.194
21640793	586.805	362.337
21640827	588.196	355.399
21640860	593.053	355.615
21640893	594.292	355.541
21640926	591.496	357.203
21640960	588.217	360.28
21640993	584.61	355.301
21641026	629.467	353.696
21641060	1008.63	331.369
21641093	1318.84	340.726
21641126	1324.16	338.371
21641160	1317.55	339.154
21641193	1319.45	339.754
21641226	1316.49	339.7
21641260	1320.52	343.965
21641293	1316.26	347.513
21641326	1314.15	346.889
21641359	1309.75	350.972
21641393	1306.02	352.135
21641426	1309.97	353.082
21641459	1309.25	352.46
21641493	1308.21	356.497
21641526	1311.58	352.956
21641537	1313.2	354.938
21641537	1313.2	354.938
21641537	1313.2	354.938
21641659	1312.67	357.646
21641693	1310.86	360.631
21641726	1313.99	358.571
21641759	1314.46	355.638
21641792	1311.81	356.175
21641826	1312.54	355.526
21641859	1314.7	354.816
21641892	1261.37	353.218
21641926	929.439	307.295
21641959	619.559	288.228
21641992	596.194	290.69
21642026	602.338	287.119
21642059	599.862	288.932
21642092	599.704	289.633
21642126	598.933	286.695
21642159	601.413	285.646
21642192	598.226	286.792
21642225	596.452	285.024
21642259	601.091	286.153
21642292	594.923	281.544
21642325	597.991	280.728
21642359	596.646	280.996
21642392	597.242	286.622
21642425	615.938	287.24
21642459	986.83	304.897
21642492	1370.97	369.865
21642525	1388.95	373.113
21642559	1383.74	373.183
21642592	1388.71	375.031
21642625	1382.34	376.228
21642659	1384.06	376.853
21642692	1383.96	379.7
21642725	1381.84	383.63
21642758	1380.65	385.637
21642792	1378.67	388.198
21642825	1379.78	391.578
21642858	1380.51	393.551
21642892	1379.69	390.354
21642925	1381.25	390.948
21642958	1378.39	389.932
21642992	1382.96	390.726
21643025	1385.15	389.666
21643058	1383.94	392.409
21643092	1381.02	392.916
21643125	1381.99	393.862
21643158	1381.09	391.867
21643191	1377.85	396.08
21643225	1380.63	392.69
21643258	1379.47	390.473
21643291	1381.2	390.355
21643325	1382.29	388.191
21643358	1380.34	388.396
21643391	1379.95	388.568
21643425	1381.35	392.145
21643458	1381.68	388.207
21643491	1379.52	389.403
21643525	1382.21	388.7
21643547	1381.48	390.017
21643547	1381.48	390.017
21643547	1381.48	390.017
21643658	686.693	325.131
21643669	688.336	322.99
21643691	686.124	323.423
21643702	685.293	323.849
21643724	687.24	323.368
21643736	690.21	323.319
21643758	692.397	321.864
21643769	691.597	317.852
21643791	688.705	318.393
21643802	689.321	318.529
21643824	690.269	315.752
21643835	689.838	315.084
21643858	691.984	314.766
21643869	692.528	315.864
21643891	691.901	315.22
21643902	692.405	317.669
21643924	688.312	317.835
21643935	693.406	316.321
21643958	775.015	327.52
21643969	839.243	337.593
21643991	882.883	344.614
21644002	877.924	344.108
21644024	881.01	343.919
21644035	885.927	345.911
21644058	888.292	344.253
21644069	887.354	343.805
21644091	885.885	344.471
21644102	886.603	342.635
21644124	887.095	344.656
21644135	887.64	346.287
21644157	887.413	345.175
21644169	884.886	347.321
21644191	886.357	331.102
21644202	899.954	312.955
21644224	902.563	312.514
21644235	897.167	313.072
21644257	919.941	304.134
21644268	926.964	312.053
21644291	929.345	309.386
21644302	928.45	306.618
21644324	924.164	307.986
21644335	923.516	307.511
21644357	924.592	305.611
21644368	924.003	304.944
21644391	924.395	305.382
21644402	928.247	307.271
21644424	929.535	312.201
21644435	927.575	320.309
21644457	nan	nan
21644468	nan	nan
21644491	nan	nan
21644502	931.126	463.779
21644524	966.208	317.324
21644535	965.245	312.407
21644557	956.975	310.877
21644568	953.086	303.855
21644590	952.87	305.841
21644602	954.541	306.987
21644624	956.792	306.856
21644635	957.401	306.268
21644657	955.07	307.641
21644668	954.196	309.66
21644690	958.63	307.789
21644701	960.256	304.425
21644724	961.219	300.837
21644735	961.891	302.475
21644757	958.096	305.374
21644768	957.354	303.796
21644790	959.04	303.955
21644801	960.28	306.231
21644824	960.36	304.525
21644835	958.458	301.947
21644857	953.635	302.711
21644868	954.039	303.066
21644890	954.49	300.597
21644901	953.13	300.26
21644924	958.191	299.944
21644935	960.744	299.421
21644957	957.305	305.77
21644968	956.3	309.88
21644990	958.294	308.397
21645001	957.761	307.698
21645023	958.27	306.763
21645035	957.329	306.831
21645057	956.345	307.925
21645068	956.388	306.986
21645101	956.885	311.127
21645134	958.464	311.561
21645168	957.805	309.443
21645201	955.801	309.112
21645234	956.442	306.315
21645268	956.954	312.39
21645301	956.473	311.001
21645334	961.916	310.166
21645368	958.637	310.017
21645401	1055.24	359
21645434	1325.67	492.591
21645468	1333.81	503.449
21645501	1335.24	502.046
21645534	1335.86	499.995
21645534	1335.86	499.995
21645534	1335.86	499.995
21645634	1335.18	500.496
21645667	1326.36	500.139
21645701	1328.86	498.786
21645734	1327.01	500.471
21645767	1328.9	498.219
21645801	1332.18	496.887
21645834	1328.21	499.472
21645867	1331.89	499.565
21645901	1333.09	501.78
21645934	1328.29	500.813
21645967	1321.86	503.745
21646001	1342.86	505.058
21646034	1531.58	487.504
21646067	1592.52	475.358
21646100	1584.56	472.153
21646134	1585.03	468.198
21646167	1537.53	466.322
21646200	997.468	438.915
21646234	677.95	452.631
21646267	645.194	449.431
21646300	646.314	451.329
21646334	645.897	451.256
21646367	648.162	452.307
21646400	645.632	452.086
21646434	643.753	450.363
21646467	647.536	450.02
21646500	643.189	448.692
21646533	640.367	450.64
21646567	645.705	446.365
21646600	639.887	446.251
21646633	638.563	447.243
21646667	636.997	445.708
21646700	643.171	447.387
21646733	646.815	443.163
21646767	644.012	446.03
21646800	641.438	444.465
21646833	696.02	441.486
21646867	1045.08	441.607
21646900	1396.19	444.025
21646933	1393.7	444.531
21646967	1396.6	447.424
21647000	1395.49	447.439
21647033	1396.7	450.083
21647066	1396.74	448.946
21647100	1394.54	449.74
21647133	1394.99	448.938
21647166	1395.13	449.196
21647200	1391.55	453.371
21647233	1392.87	451.749
21647266	1392.87	450.968
21647300	1391.09	451.481
21647333	1393.6	449.912
21647366	1391.96	449.573
21647400	1394.99	453.506
21647433	1394.01	453.591
21647466	1484.65	452.463
21647499	1619.7	440.234
21647533	1619	448.26
21647544	1618.07	448.532
21647544	1618.07	448.532
21647544	1618.07	448.532
21647633	1600.32	440.397
21647633	1600.32	440.397
21647633	1600.32	440.397
21647766	652.927	481.708
21647799	651.735	481.084
21647833	656.656	476.729
21647866	657.365	480.614
21647899	651.325	482.154
21647932	649.826	484.408
21647966	649.439	477.901
21647999	650.576	477.314
21648032	655.139	475.721
21648066	658.478	474.467
21648099	654.294	478.621
21648132	652.951	472.016
21648166	739.393	474.595
21648199	1133.14	458.824
21648232	1484.32	461.823
21648266	1474.23	462.874
21648299	1472.68	464.206
21648332	1472.43	460.953
21648365	1470	460.635
21648399	1472.06	463.256
21648432	1471.42	462.491
21648465	1474.5	464.996
21648499	1477.11	462.319
21648532	1473.8	462.484
21648565	1473.97	463.643
21648599	1473.34	461.296
21648632	1473.33	465.882
21648665	1475.92	462.264
21648699	1473.08	463.325
21648732	1476.26	466.062
21648765	1473.5	470.139
21648799	1565.71	434.757
21648832	1620.81	380.433
21648865	1615.34	377.45
21648898	1622.76	378.889
21648932	1623.15	377.892
21648965	1623.85	379.514
21648998	1624.66	378.009
21649032	1627.34	379.466
21649065	1621.41	380.132
21649098	1616.18	380.276
21649143	1618.42	382.307
21649165	1621.01	383.256
21649198	1619.22	385.253
21649232	1626.12	386.061
21649276	1623.75	382.726
21649298	1621.82	383.604
21649331	1620.76	382.889
21649365	1616.5	382.022
21649398	1619.1	387.41
21649431	1313.65	439.646
21649465	922.997	634.148
21649498	793.458	694.332
21649531	795.662	695.536
21649531	795.662	695.536
21649531	795.662	695.536
21649631	793.554	694.473
21649665	776.003	508.894
21649698	770.132	394.708
21649731	774.063	396.526
21649764	767.877	397.615
21649809	771.191	403.19
21649831	772.191	403.523
21649864	770.814	400.325
21649898	768.431	400.251
21649920	767.308	399.017
21649942	769.226	398.336
21649953	769	400.26
21649975	772.855	399.791
21649987	774.542	398.506
21650009	770.705	397.51
21650020	770.171	397.829
21650042	770.859	397.725
21650053	769.317	399.81
21650075	769.799	396.708
21650086	772.702	398.141
21650109	773.131	400.131
21650120	772.137	398.609
21650142	769.578	399.815
21650153	768.308	398.807
21650175	769.48	396.73
21650186	768.023	396.407
21650209	765.967	397.427
21650220	767.541	398.168
21650242	773.653	397.643
21650253	774.596	397.219
21650275	773.214	399.087
21650286	773.256	399.604
21650309	772.587	398.507
21650320	773.486	396.992
21650342	774.259	397.822
21650353	774.834	398.062
21650375	766.975	398.845
21650386	768.179	398.922
21650408	784.153	390.442
21650420	812.456	384.488
21650442	891.324	371.21
21650453	924.488	365.549
21650475	964.007	359.693
21650486	966.879	358.432
21650508	965.798	355.229
21650519	969.692	353.283
21650542	969.398	356.111
21650553	965.233	357.167
21650575	969.473	355.924
21650586	972.635	354.631
21650608	970.91	354.2
21650619	969.006	353.256
21650642	970.909	349.158
21650653	971.777	349.315
21650675	970.371	351.077
21650686	970.578	349.829
21650708	969.704	352.287
21650719	968.862	352.765
21650742	971.109	351.087
21650753	973.762	350.421
21650775	959.057	353.318
21650786	943.74	354.27
21650808	964.886	386.938
21650819	957.896	403.275
21650841	954.849	358.31
21650853	966.958	354.022
21650875	961.05	359.502
21650886	961.156	354.885
21650908	959.472	353.636
21650919	958.792	353.504
21650941	959.073	350.874
21650953	959.733	349.809
21650975	959.932	347.933
21650986	958.788	347.56
21651008	960.203	349.7
21651019	961.33	348.917
21651041	963.647	345.54
21651052	963.547	345.698
21651075	963.389	345.352
21651086	964.12	344.414
21651108	966.774	346.325
21651119	965.233	349.088
21651141	962.948	350.698
21651152	965.534	349.697
21651175	963.488	349.535
21651208	957.375	350.666
21651241	964.658	347.093
21651275	961.136	349.42
21651308	962.358	347.329
21651341	964.063	347.752
21651374	967.109	348.867
21651408	964.672	349.624
21651441	959.906	351.255
21651474	961.759	350.204
21651508	970.54	351.084
21651530	993.299	355.225
21651530	993.299	355.225
21651530	993.299	355.225
21651641	1363.4	449.133
21651674	1361.87	450.594
21651708	1363.82	446.426
21651741	1360.68	451.242
21651774	1360.47	453.081
21651807	1358.92	451.989
21651841	1363.78	446.864
21651874	1366.22	449.782
21651907	1146.57	447.213
21651941	721.732	473.782
21651974	620.376	485.718
21652007	619.052	482.414
21652041	618.28	480.509
21652074	619.475	475.548
21652107	621.758	478.619
21652141	616.734	474.652
21652174	616.538	474.351
21652207	622.457	473.856
21652240	618.7	472.939
21652274	621.69	469.654
21652307	618.184	466.904
21652340	621.266	465.988
21652374	618.695	468.683
21652407	617.645	467.181
21652440	621.521	464.837
21652474	621.156	464.774
21652507	692.834	436.294
21652540	713.023	417.467
21652574	708.968	418.139
21652607	706.835	419.119
21652640	704.73	417.22
21652673	816.357	417.001
21652707	1172.77	424.501
[truncated: 36,475 more rows]

## Sheet: Exp1-sub3
timestamp	posx	posy
09:16:24
77315815	997.505	372.316
77315859	1009.33	371.919
77315892	1007.2	372.853
77315926	1008.39	373.908
77315959	1009.36	373.126
77315992	1006.92	373.752
77316026	1010.56	373.135
77316059	1009.9	371.939
77316092	1006.8	370.011
77316126	982.159	369.409
77316159	767.995	316.27
77316192	711.27	298.598
77316192	711.27	298.598
77316192	711.27	298.598
77316292	714.124	300.701
77316292	714.124	300.701
77316292	714.124	300.701
77316392	714.874	298.497
77316425	712.342	299.776
77316459	715.176	297.222
77316492	723.14	303.625
77316525	1023.11	399.177
77316559	1302.85	533.151
77316592	1316.09	539.356
77316625	1313.23	535.103
77316659	1313.52	530.894
77316692	1312.96	530.903
77316725	1314.35	532.131
77316758	1313.39	528.808
77316792	1316.16	528.98
77316825	1316.05	524.918
77316858	1318.4	522.123
77316892	1317.82	519.473
77316925	1319.59	520.834
77316958	1320.82	519.19
77316992	1320.98	413.107
77317025	1317.68	314.695
77317058	1315.46	311.364
77317092	1318.1	313.409
77317125	1314.64	314.555
77317158	1316.6	312.217
77317191	1316.21	312.91
77317225	1314.89	288.112
77317258	1310.72	201.794
77317291	1310.67	192.72
77317325	1310.5	190.754
77317358	1310.61	192.554
77317391	1311.21	189.502
77317425	1313.09	187.402
77317458	1313.06	188.36
77317491	1312.56	187.757
77317525	1312.01	187.086
77317558	1312.46	180.967
77317591	1313.19	182.175
77317624	1315.39	180.416
77317658	1295.91	183.795
77317691	1064.21	215.612
77317724	967.131	226.393
77317758	969.577	223.74
77317791	972.101	227.656
77317824	965.338	232.142
77317858	970.854	234.998
77317891	970.519	239.296
77317924	970.245	242.132
77317958	970.683	246.545
77317991	968.121	247.254
77318024	964.596	246.725
77318057	984.245	324.507
77318091	986.556	363.142
77318124	985.976	364.506
77318157	988.933	370.369
77318191	987.398	374.91
77318202	989.653	374.653
77318202	989.653	374.653
77318302	983.457	373.753
77318324	984.413	376.558
77318357	987.18	378.999
77318391	985.754	380.956
77318424	981.999	384.617
77318457	985.132	385.061
77318491	979.588	384.677
77318524	982.05	385.359
77318557	982.886	385.315
77318590	979.994	387.189
77318624	978.133	387.163
77318657	982.286	389.059
77318679	981.327	389.465
77318690	979.25	391.92
77318713	980.76	392.458
77318735	977.951	389.827
77318746	977.239	389.505
77318757	983.142	389.147
77318779	984.785	391.668
77318801	974.816	392.746
77318812	974.867	392.144
77318835	985.349	391.97
77318846	985.482	392.299
77318868	981.932	393.236
77318879	981.687	393.113
77318901	977.122	395.781
77318912	976.596	395.847
77318935	977.551	397.361
77318946	969.455	402.843
77318968	962.369	478.447
77318979	966.469	522.798
77319001	nan	nan
77319012	nan	nan
77319035	nan	nan
77319046	nan	nan
77319046	nan	nan
77319094	nan	nan
77319128	934.53	341.712
77319161	923.125	326.34
77319194	923.271	329.536
77319227	921.246	327.216
77319261	921.969	325.187
77319294	922.746	328.247
77319327	923.369	325.681
77319361	915.96	324.768
77319394	920.796	323.772
77319427	919.88	326.547
77319461	921.206	326.702
77319494	920.968	324.232
77319527	922.992	327.2
77319561	923.628	326.897
77319594	920.44	320.893
77319627	859.986	334.611
77319661	815.388	341.701
77319694	810.488	347.587
77319727	812.152	345.032
77319760	813.732	345.565
77319794	813.546	345.788
77319827	811.836	345.339
77319860	810.765	344.389
77319894	810.744	345.736
77319927	811.289	346.439
77319960	809.877	346.341
77319994	809.94	351.071
77320027	917.054	374.643
77320060	954.612	387.441
77320094	956.794	389.351
77320127	953.451	386.797
77320160	953.688	384.34
77320193	959.083	383.735
77320193	959.083	383.735
77320193	959.083	383.735
77320193	959.083	383.735
77320327	955.629	389
77320349	955.969	386.143
77320360	959.174	387.123
77320382	956.856	387.906
77320393	955.717	386.604
77320415	957.05	389.759
77320427	956.437	390.067
77320449	955.159	386.224
77320460	956.033	385.883
77320482	954.407	385.151
77320493	955.01	385.704
77320515	956.086	388.139
77320527	954.063	386.662
77320549	955.366	385.584
77320560	955.676	385.714
77320582	955.952	384.185
77320593	954.722	384.904
77320615	953.332	383.482
77320626	953.132	384.701
77320649	951.085	384.052
77320682	949.118	384.898
77320715	950.981	381.647
77320749	950.662	382.088
77320782	949.036	383.654
77320815	952.852	384.379
77320848	950.604	383.959
77320882	951.515	384.037
77320915	950.277	385.119
77320948	949.466	384.853
77320982	951.229	388.335
77321015	951.729	384.274
77321048	953.339	382.574
77321082	954.072	380.835
77321115	953.652	384.224
77321148	952.893	381.944
77321182	953.28	381.859
77321215	1001.96	424.125
77321248	1129.52	514.943
77321282	1140.06	527.859
77321315	1138.65	527.269
77321348	1141.04	524.034
77321381	1140.55	523.578
77321415	1138.76	525.017
77321448	1141.49	527.037
77321481	1141.51	524.712
77321515	1141.23	523.88
77321548	1141.48	521.214
77321581	1139.04	528.856
77321615	1137.19	528.701
77321648	1136.72	528.122
77321681	1139.9	527.798
77321715	1138.58	528.878
77321748	1138.79	527.573
77321781	1140.52	532.497
77321814	1138.35	532.351
77321848	1137.27	531.76
77321881	1022.74	527.012
77321914	867.316	524.469
77321948	866.488	522.722
77321981	862.452	521.733
77322014	864.741	522.652
77322048	864.854	522.383
77322081	867.352	525.62
77322114	868.84	520.514
77322148	865.15	523.465
77322181	866.94	523.118
77322203	867.707	525.797
77322203	867.707	525.797
77322203	867.707	525.797
77322314	868.278	521.548
77322347	869.975	520.666
77322381	866.865	521.431
77322414	867.714	523.103
77322447	869.444	521.359
77322481	870.281	521.578
77322514	870.95	523.248
77322547	869.906	521.409
77322581	867.392	519.754
77322614	866.823	525.251
77322647	870.343	529.208
77322680	865.293	524.852
77322714	867.734	527.451
77322725	867.295	526.25
77322747	864.627	523.614
77322758	862.762	525.308
77322780	871.551	522.606
77322792	894.542	515.356
77322814	935.71	499.553
77322825	943.654	494.899
77322847	944.886	494.724
77322858	945.651	492.757
77322880	946.136	492.25
77322891	942.418	489.653
77322914	940.266	489.054
77322925	938.398	489.247
77322947	939.006	484.332
77322958	939.754	487.567
77322980	962.276	528.54
77322991	928.893	658.977
77323014	nan	nan
77323036	nan	nan
77323069	nan	nan
77323091	nan	nan
77323125	nan	nan
77323158	972.05	428.538
77323191	921.286	337.431
77323225	918.731	328.834
77323258	922.292	330.434
77323291	922.298	329.294
77323324	916.534	330.406
77323358	920.684	329.456
77323391	917.064	331.074
77323424	918.187	329.411
77323458	915.328	331.921
77323491	914.54	330.679
77323524	924.1	335.702
77323558	1097.89	431.678
77323591	1194.44	488.945
77323624	1192.3	493.487
77323658	1192.7	489.125
77323691	1188.89	490.581
77323724	1190.65	488.717
77323757	1188.68	485.885
77323791	1188.07	485.841
77323824	1043.61	493.663
77323857	972.797	485.813
77323891	971.595	481.353
77323924	975.928	489.232
77323957	974.542	483.965
77323991	973.741	486.979
77324024	975.154	486.487
77324057	972.403	485.451
77324091	974.815	483.683
77324124	977.18	484.531
77324157	974.863	486.583
77324190	973.135	485.236
77324202	973.989	486.318
77324202	973.989	486.318
77324202	973.989	486.318
77324324	974.874	485.846
77324357	978.438	483.893
77324390	979.098	485.77
77324424	980.079	489.412
77324457	977.708	487.835
77324490	976.513	487.868
77324524	976.703	486.918
77324557	974.168	489.657
77324590	974.591	489.295
77324624	978.339	491.184
77324657	977.994	492.463
77324690	977.768	495.803
77324723	977.466	496.206
77324768	1132.71	510.455
77324790	1191.18	524.066
77324823	1188.16	523.608
77324857	1194.03	524.451
77324890	1195.34	523.606
77324923	1189.77	519.66
77324957	1188.12	519.077
77324990	1263.29	525.555
77325012	1282.81	526.377
77325023	1279.27	526.243
77325045	1277.95	528.847
77325057	1278.4	527.491
77325079	1276.57	530.542
77325090	1282.58	532.945
77325112	1281.89	532.234
77325123	1278.81	531.363
77325145	1279.64	533.572
77325156	1276.9	532.647
77325179	1276.13	532.58
77325190	1277	533.163
77325212	1237.38	536.12
77325223	1172.32	544.488
77325245	989.053	541.145
77325256	937.916	533.787
77325279	923.337	534.767
77325290	925.512	535.814
77325312	926.124	537.293
77325345	919.684	537.093
77325379	923.129	536.748
77325412	918.974	524.542
77325445	921.084	442.695
77325478	920.671	436.495
77325512	920.655	439.215
77325545	921.046	438.84
77325578	919.379	441.994
77325612	921.297	442.034
77325645	921.17	443.128
77325678	920.734	441.016
77325712	922.063	439.437
77325745	921.703	437.682
77325778	917.696	436.092
77325812	918.028	439.008
77325845	919.674	437.811
77325878	921.343	439.564
77325911	1025	479.459
77325945	1119.94	528.276
77325978	1120.77	530.478
77326011	1121.42	531.094
77326045	1118.91	530.195
77326078	1117.8	528.588
77326111	1114.59	526.071
77326145	1111.41	530.791
77326178	1111.68	529.982
77326200	1112.43	528.29
77326200	1112.43	528.29
77326200	1112.43	528.29
77326311	1114.86	535.501
77326344	1113.76	537.692
77326378	1110.19	541.164
77326411	1113.69	540.293
77326444	1118.61	538.348
77326478	1116.91	535.34
77326511	1116	538.357
77326544	1115.63	536.566
77326578	1114.2	536.066
77326611	1114.24	535.906
77326644	1115.98	539.342
77326678	1115.75	536.531
77326711	1116.31	538.863
77326744	1114.88	537.508
77326778	1112.27	541.534
77326811	1113.73	539.963
77326844	1117.41	540.325
77326877	1114.57	535.635
77326911	1113.22	537
77326922	1116.02	540.001
77326944	1115.17	540.375
77326955	1115.7	538.567
77326977	1116.8	538.544
77326988	1115.22	541.245
77327011	1115.4	539.886
77327022	1116.02	538.775
77327044	1115.31	540.992
77327055	1112.47	537.957
77327077	1109.73	538.802
77327088	1113.42	541.604
77327111	1114.56	541.257
77327122	1110.72	540.824
77327144	1110.03	540.941
77327155	1112.65	541.588
77327177	1112.36	543.31
77327188	1110.63	544.505
77327211	1111.54	543.521
77327244	1111.55	540.827
77327277	1112.19	542.338
77327310	1111.36	539.221
77327344	1109.57	544.113
77327377	1078.86	486.17
77327410	1081.59	479.183
77327444	1081.92	478.671
77327477	1078.84	483.408
77327510	1078.11	477.758
77327544	1078.01	474.855
77327577	1078.69	476.373
77327610	1078.55	476.997
77327644	1077	475.555
77327677	1073.45	476.374
77327710	1075.44	472.227
77327743	1075.1	471.613
77327777	1076.22	470.368
77327810	1074.2	472.016
77327843	1073.22	472.654
77327877	1076.19	473.51
77327910	1075.98	473.505
77327943	1073.71	473.496
77327977	1070.6	474.646
77328010	1128.43	487.653
77328043	1298.97	511.109
77328077	1320.19	515.235
77328110	1320.46	517.363
77328143	1318.11	516.445
77328177	1314.49	516.285
77328199	1313.3	516.042
77328199	1313.3	516.042
77328199	1313.3	516.042
77328310	1314.06	515.968
77328343	1272.53	511.807
77328376	1044.27	461.491
77328410	1009.92	461.667
77328443	1015.13	462.329
77328476	1012.99	460.768
77328510	1014.03	458.603
77328543	1012.79	459.806
77328576	1013.4	462.413
77328610	1012.37	460.893
77328643	1018.49	467.747
77328676	1124.84	475.01
77328709	1154.32	480.718
77328743	1155.59	484.895
77328776	1148.44	487.739
77328809	1155.93	484.075
77328820	1153.45	484.514
77328843	1151.47	485.619
77328854	1150.78	488.385
77328876	1151.03	489.954
77328898	1150.9	492.703
77328909	1152.33	493.829
77328920	1151.21	494.367
77328943	1153.17	492.29
77328954	1152.35	491.677
77328976	1153.31	493.307
77328987	1153.56	490.31
77329009	1151.46	525.631
77329020	1144.63	532.282
77329043	1170.52	546.919
77329054	1174.12	565.465
77329076	1131.64	540.457
77329087	1126.9	516.805
77329109	1119.22	489.557
77329131	1119.46	499.988
77329142	1118.59	501.423
77329176	1118.08	497.805
77329209	1116.14	498.455
77329242	1120.48	496.974
77329276	1127.81	530.183
77329309	nan	nan
77329342	nan	nan
77329365	nan	nan
77329398	nan	nan
77329444	nan	nan
77329478	nan	nan
77329511	924.733	391.129
77329544	924.043	398.772
77329578	919.46	395.684
77329611	917.884	393.405
77329644	920.105	394.27
77329678	920.945	389.55
77329711	919.933	387.87
77329744	918.971	390.105
77329777	919.38	388.974
77329811	917.322	389.498
77329844	916.573	387.853
77329877	914.981	385.94
77329911	917.126	385.473
77329944	876.399	376.879
77329977	783.75	348.679
77330011	782.103	347.706
77330044	781.156	349.428
77330077	784.281	350.007
77330111	786.013	350.055
77330144	789.604	355.382
77330177	789.382	352.387
77330210	790.624	355.041
77330210	790.624	355.041
77330210	790.624	355.041
77330310	787.39	359.722
77330344	788.896	356.588
77330377	788.838	356.857
77330410	787.31	356.837
77330444	787.579	357.651
77330477	784.59	361.988
77330510	781.316	359.354
77330544	782.367	357.292
77330577	782.235	358.447
77330610	898.524	387.973
77330644	1190.68	484.374
77330677	1230.88	506.149
77330710	1232.78	501.967
77330743	1230.8	499.823
77330777	1229.3	497.328
77330810	1229.04	497.994
77330843	1231.95	502.515
77330877	1232.6	496.568
77330910	1234.21	498.924
77330921	1232.56	495.815
77330943	1230.32	495.329
77330954	1231.93	500.324
77330977	1233.84	497.955
77330988	1232.65	495.048
77331010	1230.48	495.744
77331021	1230.48	494.961
77331043	1227.94	494.412
77331054	1226.37	492.15
77331077	1227.55	490.96
77331088	1229.84	492.092
77331110	1233.25	492.124
77331121	1231.93	493.765
77331143	1229.98	497.173
77331154	1229.99	497.728
77331176	1229.1	497.544
77331188	1228.13	498.496
77331210	1223.72	495.768
77331221	1198.32	477.11
77331243	1110.95	420.061
77331254	1085.02	394.237
77331276	1078.59	384.219
77331287	1076.12	386.676
77331310	1076.4	384.713
77331321	1077.85	384.517
77331343	1077.93	384.319
77331376	1079.42	383.616
77331410	1078.34	381.463
77331443	1077.66	380.849
77331476	1077.47	382.592
77331510	1078.47	383.597
77331543	1078.43	381.765
77331576	1077.88	385.364
77331609	1076.8	383.124
77331643	1077.14	386.788
77331676	1077.48	385.146
77331709	1077.01	380.831
77331743	1077.52	382.524
77331776	1078.26	383.356
77331809	1081.95	381.427
77331843	1122.39	399.988
77331876	1185.89	416.571
77331909	1185.03	416.312
77331943	1182.63	415.1
77331976	1185.44	416.472
77332009	1187.08	417.092
77332043	1185.71	416.259
77332076	1185.29	416.56
77332109	1184.78	416.108
77332142	1188.54	423.765
77332176	1259.42	554.219
77332209	1289.61	605.817
77332209	1289.61	605.817
77332209	1289.61	605.817
77332309	1283.17	605.332
77332309	1283.17	605.332
77332309	1283.17	605.332
77332409	1269.66	603.137
77332442	1074.29	547.682
77332476	1004.05	515.931
77332509	1005.75	517.524
77332542	1007.56	518.421
77332575	1004.09	519.49
77332609	1006.8	518.294
77332642	1006.92	521.476
77332675	1007.98	522.079
77332709	1007.48	523.784
77332742	1008.12	521.108
77332775	1007.7	520.64
77332809	1007.08	522.877
77332842	1005.22	518.785
77332875	1005.29	520.009
77332909	1004.2	524.182
77332942	1004.7	517.261
77332975	1001.27	518.651
77332986	1000.12	519.206
77333008	999.515	520.058
77333020	999.516	520.273
77333042	998.984	519.324
77333053	998.491	519.68
77333075	996.117	520.448
77333086	997.739	521.653
77333108	982.556	519.008
77333120	970.965	510.929
77333142	965.594	504.908
77333153	963.94	506.894
77333175	959.227	505.857
77333197	918.437	523.769
77333208	868.076	547.044
77333231	nan	nan
77333242	nan	nan
77333264	nan	nan
77333275	nan	nan
77333297	nan	nan
77333308	nan	nan
77333330	nan	nan
77333342	nan	nan
77333375	902.186	463.768
77333408	909.49	412.291
77333441	912.117	416.573
77333475	907.163	412.307
77333508	910.322	411.851
77333541	912.258	412.833
77333575	911.533	413.193
77333608	908.826	412.696
77333641	907.552	413.349
77333675	905.469	412.324
77333708	903.502	414.532
77333741	905.646	413.552
77333775	904.583	414.633
77333808	904.534	412.885
77333841	906.263	411.951
77333875	907.791	410.663
77333908	908.628	412.769
77333941	916.424	404.51
77333974	917.893	394.034
77334008	919.557	394.254
77334041	920.584	393.443
77334074	894.226	395.847
77334108	795.76	398.363
77334141	788.882	403.532
77334174	792.191	403.986
77334196	794.228	406.744
77334196	794.228	406.744
77334196	794.228	406.744
77334308	952.387	432.6
77334341	1015.9	434.407
77334374	1013.63	433.907
77334407	1012.44	437.107
77334441	1015.17	436.919
77334474	1014.05	433.821
77334507	1013.6	434.681
77334541	1013.2	434.222
77334574	1011.91	435.028
77334607	1013.92	435.567
77334641	1009.85	435.997
77334674	1009.67	431.243
77334707	1009.82	434.391
77334741	1009.11	433.788
77334774	1009.12	433.673
77334807	1009.91	431.883
77334840	1008.76	433.74
77334874	1006.74	432.66
77334907	1007.51	433.459
77334940	1003.28	432.62
77334974	1005.71	433.294
77335007	1003.04	432.313
77335040	1003.78	433.263
77335074	1005.23	431.104
77335107	1004.65	432.991
77335140	1004.55	431.482
77335174	1008.21	434.835
77335207	1008.49	431.635
77335240	1008.12	432.723
77335273	1008.81	429.817
77335307	1005.82	430.789
77335340	1006.01	432.331
77335373	1003.78	433.204
77335407	998.169	433.68
77335440	999.161	436.605
77335473	1000.57	432.989
77335507	1000.93	431.542
77335540	999.582	434.707
77335573	999.663	433.787
77335607	972.499	436.906
77335640	875.462	446.225
77335673	859.794	456.907
77335707	862.096	458.575
77335740	861.108	460.221
77335773	861.013	460.984
77335806	862.647	464.285
77335840	861.639	462.002
77335873	862.858	462.962
77335906	863.411	462.998
77335940	863.158	463.363
77335973	909.799	470.292
77336006	1199.36	545.769
77336040	1328.46	585.251
77336073	1323.33	586.486
77336106	1326.23	579.613
77336140	1334.8	574.273
77336173	1337.76	573.737
77336206	1340.1	574.442
77336206	1340.1	574.442
77336206	1340.1	574.442
77336306	1341.86	569.162
77336339	1208.48	548.45
77336373	859.215	494.566
77336406	776.644	479.625
77336439	778.231	479.082
77336473	780.247	478.479
77336506	782.179	483.611
77336539	785.078	485.509
77336573	786.133	484.1
77336606	788.909	487.529
77336639	1011.02	548.417
77336672	1084.06	576.155
77336706	1082.98	574.608
77336739	1086.66	572.171
77336772	1089.76	573.358
77336806	1092.77	574.315
77336839	1084.2	571.54
77336872	1079.58	571.862
77336906	1078.68	568.102
77336939	1083.01	575.226
77336972	1082.73	574.926
77337006	1081.21	570.761
77337039	1086.08	572.759
77337072	1086.6	574.279
77337105	1086.35	579.523
77337139	1085.78	576.905
77337172	1084.9	576.777
77337205	1081.23	577.22
77337239	1082.08	574.769
77337272	1083.01	576.966
77337305	1084.18	577.654
77337339	1081.39	576.972
77337372	1095.77	560.551
77337405	1142.52	506.393
77337427	1142.02	502.79
77337439	1142.96	502.487
77337461	1144.8	499.709
77337472	1143.6	498.713
77337494	1145.62	498.212
77337505	1145.76	498.377
77337527	1144.11	499.042
77337539	1144.06	499.143
77337561	1138.04	499.307
77337572	1137.22	499.313
77337594	1140.88	495.521
77337605	1141.63	495.349
77337627	1140.04	496.365
77337638	1125.67	488.857
77337661	1047.29	442.55
77337672	998.764	418.702
77337694	952.455	393.442
77337705	952.233	390.865
77337727	948.731	386.341
77337761	948.025	386.756
77337794	949.069	383.624
77337827	949.319	387.601
77337861	951.551	385.078
77337894	945.533	387.401
77337927	947.685	385.225
77337960	945.871	387.147
77337994	949.623	386.89
77338027	949.751	385.437
77338060	948.178	383.706
77338094	949.424	384.627
77338127	949.563	384.602
77338160	952.553	381.277
77338194	961.152	388.34
77338205	988.499	403.565
77338205	988.499	403.565
77338205	988.499	403.565
77338327	1265.11	516.098
77338360	1265.53	515.587
77338393	1263.69	515.07
77338427	1264.29	514.331
77338460	1262.44	513.595
77338493	1188.95	484.276
77338527	1153.99	458.269
77338560	1158.5	479.46
77338593	nan	nan
77338627	nan	nan
77338649	nan	nan
77338683	nan	nan
77338729	nan	nan
77338751	nan	nan
77338785	1303.79	353.897
77338818	1324.51	304.334
77338851	1326.9	303.573
77338885	1326.73	307.479
77338918	1328.02	302.981
77338951	1330.71	301.195
77338985	1330.46	298.948
77339018	1328.94	300.683
77339051	1329.24	302.562
77339085	1326.53	302.715
77339118	1325.89	307.484
77339151	1287.09	376.114
77339184	1280.42	405.899
77339218	1280.44	407.188
77339251	1281.75	409.335
77339284	1281.27	410.729
77339318	1281.31	416.436
77339351	1282.86	414.231
77339384	1281.6	416.271
77339418	1279.91	416.989
77339451	1280.85	415.622
77339495	1163.77	422.456
77339518	957.673	442.272
77339551	828.595	467.05
77339584	833.005	469.89
77339617	830.649	470.55
77339651	829.252	472.78
77339684	835.983	472.316
77339717	829.379	476.873
77339751	833.168	478.287
77339784	833.843	479.675
77339817	833.059	479.324
77339840	832.826	476.83
77339862	835.1	480.366
77339873	836.123	481.468
77339884	836.215	478.994
77339906	834.228	481.755
77339928	835.406	480.751
77339939	836.636	478.244
77339951	835.177	480.919
77339973	829.066	477.816
77339995	837.49	431.377
77340006	840.819	413.104
77340028	843.639	409.264
77340039	843.88	408.286
77340050	843.047	406.615
77340073	838.576	406.282
77340084	837.986	408.383
77340106	841.677	408.467
77340128	844.175	406.884
77340139	844.374	408.608
77340162	841.348	407.879
77340184	838.164	408.752
77340217	840.146	408.794
77340217	840.146	408.794
77340217	840.146	408.794
77340317	839.477	407.986
77340350	839.993	408.412
77340384	838.45	409.567
77340428	838.664	410.81
77340450	838.27	407.932
77340484	843.318	410.033
77340517	836.81	408.875
77340550	839.256	408.018
77340583	869.093	418.491
77340617	1101.55	489.924
77340650	1222.49	539.982
77340683	1219.3	537.807
77340717	1216.53	537.201
77340750	1219.24	531.707
77340794	1224.05	531.536
77340817	1222.88	530.357
77340861	1194.22	531.792
77340894	927.32	532.358
77340917	831.663	536.911
77340961	828.976	543.301
77340983	827.018	544.601
77341028	830.82	543.503
77341061	833.722	541.788
77341094	833.128	545.626
77341127	825.573	546.645
77341161	826.114	546.832
77341183	829.998	547.367
77341216	831.955	546.266
77341261	827.696	544.588
77341294	758.341	527.815
77341327	692.416	505.354
77341361	692.982	506.548
77341394	695.424	508.022
77341427	696.215	506.583
77341461	696.894	508.344
77341494	699.258	513.213
77341527	700.405	513.941
77341561	699.555	516.274
77341594	700.752	513.953
77341627	698.676	517.601
77341660	696.261	517.761
77341694	698.19	512.138
77341727	699.281	511.801
77341760	699.617	512.674
77341794	700.982	512.747
77341827	699.747	515.149
77341860	699.464	519.86
77341894	698.801	517.71
77341927	699.993	520.794
77341960	699.389	521.982
77341994	701.101	523.207
77342027	923.781	515.176
77342060	1274.96	511.03
77342093	1354.67	517.279
77342127	1358.36	518.926
77342160	1359.3	516.262
77342193	1360.96	512.992
77342204	1361.71	513.099
77342204	1361.71	513.099
77342204	1361.71	513.099
77342327	1366.56	507.767
77342360	1367.85	506.377
77342393	1371.62	505.649
77342427	1368.39	499.821
77342460	1370.64	500.28
77342493	1373.18	497.647
77342526	1374.76	497.226
77342560	1375.95	498.056
77342593	1377.6	495.657
77342626	1376.24	496.323
77342660	1377.4	495.2
77342693	1377.23	493.694
77342726	1375.75	493.079
77342760	1374.75	496.401
77342793	1376.02	499.364
77342826	1374.56	500.976
77342860	1372.6	495.346
77342893	1369.98	501.546
77342926	1370.76	500.475
77342959	1370.72	501.001
77342993	1370.13	500.439
77343026	1370.19	499.269
77343059	1369.88	502.464
77343093	1371.26	501.927
77343126	1369.33	502.332
77343159	1363.99	503.631
77343193	1369.28	502.764
77343226	1361.73	501.205
77343259	1367.95	503.759
77343293	1368.05	501.071
77343326	1368.82	502.288
77343359	1369.02	500.273
77343393	1369.27	501.282
77343426	1367.77	500.78
77343459	1357.64	501.497
77343492	1327.18	497.559
77343526	1325.56	500.982
77343559	1326.67	500.883
77343592	1325.03	503.106
77343626	1226.91	488.893
77343659	850.471	631.371
77343692	nan	nan
77343726	392.14	630.014
77343759	485.044	526.125
77343792	491.713	508.335
77343826	490.324	511.589
77343859	493.34	509.488
77343892	498.302	512.861
77343925	498.501	518.936
77343959	499.794	524.841
77343992	499.61	520.823
77344025	500.406	520.021
77344059	501.396	517.981
77344092	506.77	519.764
77344125	506.085	520.674
77344159	509.613	520.105
77344192	506.647	516.725
77344192	506.647	516.725
77344192	506.647	516.725
77344192	506.647	516.725
77344325	507.091	519.533
77344358	506.232	518.348
77344392	505.986	516.758
77344425	508.97	517.828
77344458	508.501	518.788
77344492	505.7	516.645
77344525	537.516	518.465
77344558	694.355	524.799
77344592	713.573	531.738
77344625	710.9	534.018
77344658	712.478	532.315
77344692	712.366	529.215
77344725	710.233	535.137
77344758	713.341	534.404
77344769	712.922	533.68
77344791	708.191	536.415
77344803	708.696	537.88
77344825	711.306	539.399
77344836	709.236	537.664
77344858	705.931	533.771
77344869	707.055	535.825
77344891	708.786	533.963
77344903	707.627	534.217
77344925	703.269	538.259
77344936	703.242	537.637
77344958	705.419	536.099
77344969	705.75	535.87
77344991	736.402	531.327
77345002	796.026	520.34
77345025	997.245	488.229
77345036	1078.99	477.037
77345058	1133.2	466.889
77345091	1133.92	461.76
77345125	1138.87	458.43
77345158	1138.07	457.946
77345191	1137.23	453.28
77345225	1138.89	454.807
77345258	1140.58	450.671
77345291	1142.66	448.804
77345324	1139.66	445.382
77345358	1141.69	445.079
77345391	1139.61	444.313
77345424	1142.95	443.553
77345458	1138.32	445.382
77345491	1138.89	441.75
77345524	1127.2	441.992
77345558	915.552	451.394
77345591	788.782	457.718
77345624	787.598	460.663
77345658	788.922	460.804
77345691	788.42	462.887
77345724	790.018	465.625
77345757	790.166	467.089
77345791	789.564	468.401
77345824	969.495	490.433
77345857	1256.75	521.281
77345891	1276.46	530.411
77345924	1276.66	527.008
77345957	1281.63	525.075
77345991	1279.5	528.244
77346024	1277.89	523.318
77346057	1278.36	520.92
77346091	1277.29	523.48
77346124	1276.8	521.935
77346157	1172.52	515.727
77346190	769.395	535.382
77346202	653.563	549.563
77346202	653.563	549.563
77346202	653.563	549.563
77346302	579.208	571.711
77346302	579.208	571.711
77346302	579.208	571.711
77346424	577.412	578.835
77346457	579.95	578.193
77346490	581.333	577.719
77346524	581.101	578.47
77346557	581.743	579.444
77346590	705.79	533.391
77346623	748.5	516.035
77346657	746.879	518.463
77346690	746.51	519.428
77346723	749.641	516.083
77346757	750.852	512.582
77346790	957.735	498.139
77346823	1151.3	474.832
77346834	1154.67	473.077
77346857	1153.3	476.666
77346868	1153.25	475.904
77346890	1150.94	473.488
77346901	1152.08	473.525
77346923	1152.94	473.83
77346934	1152.99	472.989
77346957	1152.5	471.335
77346968	1152.74	471.746
77346990	1156.36	468.211
77347001	1155.52	468.275
77347023	1154.95	470.132
77347034	1155.95	468.785
77347057	1147.94	470.791
77347068	1147.46	504.528
77347090	1090.15	616.948
77347101	nan	nan
77347123	nan	nan
77347145	nan	nan
77347156	nan	nan
77347168	nan	nan
77347190	nan	nan
77347201	nan	nan
77347234	945.391	502.779
77347267	1031.39	446.16
77347301	1023.63	402.727
77347334	1022.81	413.683
77347367	1021.55	402.089
77347401	1021.95	404.457
77347434	1022.47	402.902
77347467	1020.41	403.484
77347501	1018.6	404.726
77347534	1019.23	404.62
77347567	1016.93	402.611
77347601	1013.06	405.103
77347634	1014.74	400.78
77347667	1015.49	402.138
77347700	1018.83	402.285
77347734	1018.27	400.107
77347767	1018.45	397.82
77347800	1016.4	398.632
77347834	1021.63	412.262
77347867	1031.23	465.27
77347900	1035.72	470.835
77347934	1035.06	468.175
77347967	1038.23	462.723
77348000	1034.16	465.393
77348034	1029.02	467.821
77348067	1037.7	468.959
77348100	1210.35	468.522
77348134	1286.95	469.566
77348167	1286.07	467.563
77348200	1281.87	468.311
77348200	1281.87	468.311
77348200	1281.87	468.311
77348300	1302.88	465.102
77348333	1416.96	444.719
77348367	1438.31	439.077
77348400	1438.42	436.602
77348433	1440.59	432.793
77348467	1439.66	432.651
77348500	1440.62	428.808
77348533	1442.89	428.083
77348567	1443.11	423.62
77348600	1440.34	427.363
77348633	1441.62	423.785
77348666	1440.02	422.88
77348700	1440.28	424.408
77348733	1450.54	420.78
77348766	1537.41	358.279
77348800	1587.92	296.08
77348833	1590.03	292.597
77348866	1593.41	292.762
77348900	1599.21	288.689
77348933	1600.5	285.183
77348966	1604.03	282.71
77349000	1607.54	279.38
77349033	1608.74	275.827
77349066	1608.81	275.691
77349099	1610.18	274.241
77349133	1612.73	273.168
77349166	1606.01	346.409
77349199	1610.81	377.075
77349233	1612.43	381.902
77349266	1609.25	379.904
77349299	1607.53	382.643
77349333	1606.25	379.897
77349366	1604.84	385.491
77349399	1599.03	384.689
77349433	1570.27	406.918
77349466	nan	nan
77349510	nan	nan
77349544	nan	nan
77349555	nan	nan
77349588	nan	nan
77349634	nan	nan
77349668	nan	nan
77349701	1409.15	495.625
77349734	1390.35	435.892
77349756	1394.55	424.537
77349768	1393.57	419.976
77349790	1385.44	428.652
77349801	1385.97	429.164
77349823	1388.88	432.401
77349834	1388.66	433.107
77349856	1387.18	430.236
77349867	1386.6	430.063
77349890	1387.06	425.558
77349901	1385.98	426.768
77349923	1382.34	429.114
77349934	1381.39	429.67
77349956	1386.82	432.537
77349967	1386.27	433.448
77349990	1349.71	434.412
77350001	1287.08	431.396
77350023	1075.72	408.147
77350034	968.582	408.084
77350056	814.265	415.432
77350067	788.168	412.624
77350089	790.703	412.82
77350101	791.743	416.902
77350134	793.64	422.399
77350167	791.545	426.632
77350201	790.876	425.604
77350223	789.93	428.993
77350223	789.93	428.993
77350223	789.93	428.993
77350334	792.463	429.82
77350367	792.476	434.11
77350400	791.752	432.817
77350434	788.765	435.21
77350467	789.849	435.62
77350500	790.066	434.131
77350534	793.127	431.373
77350567	792.377	432.842
77350600	791.637	431.058
77350634	792.417	431.13
77350667	809.996	445.328
77350700	960.176	490.906
77350733	1020.27	506.452
77350767	1021.38	508.796
77350800	1019.59	504.874
77350833	1019.5	504.889
77350867	1019.88	504.691
77350900	1019.79	502.7
77350933	982.778	503.03
77350967	775.277	514.487
77351000	738.397	521.984
77351033	739.085	521.053
77351067	738.047	522.357
77351100	740.254	523.243
77351133	740.871	524.934
77351166	740.797	523.608
77351200	741.679	526.55
77351233	744.911	527.065
77351266	744.522	527.794
77351300	748.747	532.512
77351333	744.909	532.444
77351366	741.926	528.813
77351400	741.304	529.833
77351433	738.867	528.46
77351466	739.689	527.143
77351500	743.323	525.591
77351533	940.516	518.997
77351566	1155.09	502.572
77351600	1171.12	502.377
77351633	1168.97	499.411
77351666	1169.03	498.623
77351699	1169.26	498.779
77351733	1236.72	484.704
77351766	1408.77	480.991
77351799	1419.23	485.108
77351833	1419.7	480.519
77351866	1423.15	477.44
77351899	1423.45	477.823
77351933	1424.79	472.642
77351966	1425.53	471.85
77351999	1424.54	470.177
77352033	1426.21	469.487
77352066	1428.19	468.752
77352099	1426.67	465.598
77352132	1426.69	469.644
77352166	1429.93	468.731
77352199	1430.28	468.839
77352210	1431.69	467.199
77352210	1431.69	467.199
77352210	1431.69	467.199
77352332	1434.86	468.554
77352366	1435.2	468.451
77352399	1433.99	470.477
77352432	1434.07	465.017
77352466	1434.49	467.11
77352499	1434.66	468.628
77352532	1433.13	467.301
77352565	1431.21	469.042
77352599	1185.68	461.123
77352632	766.797	466.027
77352665	564.624	494.749
77352699	559.709	497.266
77352732	568.201	503.071
77352765	567.484	506.279
77352799	568.687	508.012
77352832	570.358	508.475
77352865	569.842	509.227
77352899	570.552	509.894
77352932	570.869	506.896
77352965	571.527	507.884
77352998	572.04	507.37
77353032	572.239	507.387
77353065	571.033	509.417
77353098	573.506	509.495
77353132	576.066	508.709
77353165	573.453	509.854
77353198	576.183	510.614
77353232	579.612	510.235
77353265	579.234	512.675
77353298	580.604	515.368
77353332	605.929	514.598
77353365	771.989	520.828
77353398	1056.29	554.728
77353432	1294.71	594.884
77353465	1447.2	621.287
77353498	1445.9	619.097
77353531	1448.39	614.162
77353565	1445.92	616.989
77353598	1446.56	614.275
77353631	1445.75	616.331
77353665	1445.47	611.469
77353698	1438.07	610.716
77353731	1276.62	528.883
77353765	1126.38	461.223
77353798	1125.28	456.68
77353831	1124.12	454.754
77353853	1125.41	458.044
77353865	1125.75	457.027
77353887	1125.37	456.371
77353898	1125.88	455.43
77353920	1122.16	456.846
77353931	1120.03	459.504
77353953	1105.6	478.694
77353964	1095.46	492.399
77353987	nan	nan
77354009	nan	nan
77354020	nan	nan
77354042	nan	nan
77354053	nan	nan
77354053	nan	nan
77354075	nan	nan
77354100	nan	nan
77354122	900.366	478.718
77354133	949.46	465.217
77354156	965.216	419.673
77354189	969.112	381.505
77354211	974.019	354.76
77354211	974.019	354.76
77354211	974.019	354.76
77354322	976.097	363.823
77354355	971.507	364.747
77354389	972.831	367.649
77354422	970.522	367.573
77354455	972.49	365.841
77354489	975.003	361.434
77354522	977.248	360.837
77354555	972.14	363.95
77354589	1131.61	373.716
77354622	1323.94	361.445
77354655	1335.45	356.983
77354688	1330.69	353.114
77354722	1332.87	351.874
77354755	1335.24	349.333
77354788	1333.63	326.887
77354822	1343.94	241.133
77354855	1340.69	235.808
77354888	1343.91	234.545
77354922	1344.09	231.449
77354955	1340.51	231.39
77354988	1339.1	231.713
77355022	1340.21	232.553
77355055	1345.34	231.321
77355088	1348.77	226.427
77355122	1348.92	226.804
77355155	1377.36	236.464
77355188	1648.3	265.458
77355221	1651.66	265.515
77355255	1666.53	257.485
77355288	1667.27	258.879
77355321	1656.96	261.546
77355355	1645.03	260.896
77355388	1653.38	325.564
77355421	1655.68	653.914
77355455	1637.62	693.641
77355488	1636.29	697.683
77355521	1635.25	695.384
77355555	1631.41	695.148
77355588	1628.18	696.591
77355621	1625.95	696.443
77355654	1624.32	695.042
77355688	1618.83	698.849
77355721	1619	698.796
77355754	1616.22	699.288
77355788	1609.97	698.992
77355821	1431.94	667.225
77355854	1265.65	585.049
77355888	1257.55	576.245
77355921	1255.65	579.985
77355954	1255.98	584.163
77355988	1252.65	587.425
77356021	1252.74	585.917
77356054	1252.25	585.39
77356087	1254.21	587.949
77356121	1254.64	589.077
77356154	1255.95	587.588
77356187	1256.86	589.05
77356210	1257.62	590.562
77356210	1257.62	590.562
77356210	1257.62	590.562
77356321	1032.46	510.798
77356354	724.582	456.271
77356387	650.207	456.477
77356421	651.97	462.404
77356454	657.177	464.365
77356487	657.607	465.147
77356520	655.963	465.786
77356554	656.521	467.329
77356587	657.25	468.52
77356620	657.776	467.634
77356654	657.548	467.031
77356687	658.986	469.638
77356720	659.068	468.115
77356754	658.622	471.309
77356787	657.993	473.25
77356820	657.22	469.102
77356854	661.039	469.519
77356887	658.71	473.113
77356920	658.756	472.703
77356954	659.319	472.722
77356987	658.045	470.821
77357020	658.276	471.168
77357053	657.843	470.746
77357087	606.171	478.049
77357120	458.567	495.887
77357153	426.908	494.993
77357187	428.554	497.09
77357220	427.381	500.49
77357253	427.441	496.175
77357287	424.806	501.947
77357320	424.584	499.283
77357353	425.163	500.574
77357387	424.937	501.473
77357420	422.215	501.683
77357453	421.98	503.921
77357486	425.236	504.595
77357520	511.275	530.485
77357553	814.917	645.312
77357586	877.486	667.376
77357620	884.33	672.995
77357653	878.977	675.734
77357686	886.688	674.11
77357720	881.219	675.575
77357753	880.337	677.727
77357786	875.814	672.662
77357820	877.963	671.299
77357853	871.179	673.635
77357886	768.396	632.232
77357919	741.694	613.722
77357953	741.685	613.342
77357986	737.895	615.533
77358019	738.717	614.586
77358053	735.747	613.944
77358086	736.061	615.771
77358119	935.353	643.794
77358153	1282.08	699.308
77358186	1342.44	714.354
77358208	1340.89	712.589
77358208	1340.89	712.589
77358208	1340.89	712.589
77358319	1343.15	712.3
77358353	1345.61	713.003
77358386	1345.84	713.156
77358419	1343.47	711.76
77358452	1344.79	709.488
77358486	1345.02	707.266
77358519	1345.57	706.625
77358552	1343.48	707.517
77358586	1345.41	706.458
77358619	1344.24	708.166
77358652	1343.85	709.381
77358686	1344.74	705.744
77358719	1346.12	703.4
77358752	1346.98	705.586
77358763	1347.06	704.426
77358786	1346.6	702.149
77358797	1346.98	701.328
77358819	1347.53	698.863
77358830	1346.94	699.698
77358852	1333.66	658.272
77358863	1323.29	609.148
77358885	1313	546.56
77358897	1311.81	541.961
77358919	1312.4	539.174
77358930	1312.13	539.486
77358952	1313.31	540.718
77358963	1313.5	540.354
77358985	1308.93	541.568
77358996	1309.7	540.692
77359019	1302.39	551.586
77359030	1303.74	553.219
77359052	1300.28	603.184
77359063	nan	nan
77359085	nan	nan
77359108	nan	nan
77359119	nan	nan
77359152	1168.29	476.912
77359185	1094.81	417.073
77359219	1104.21	398.734
77359252	1094.84	399.123
77359285	1103.72	396.925
77359318	1104.88	397.63
77359352	1103.23	397.377
77359385	1105.63	396.13
77359418	1100.23	396.13
77359452	1102	394.494
77359485	1103.07	396.093
77359518	1106.15	394.13
77359552	1105.91	392.098
77359585	1065.27	399.384
77359618	801.785	469.778
77359652	704.01	509.306
77359685	708.524	510.19
77359718	712.121	510.391
77359752	713.259	513.525
77359785	713.129	513.133
77359818	713.28	516.155
77359851	715.71	514.269
77359885	714.986	520.108
77359918	715.841	519.457
77359951	709.736	518.769
77359985	582.089	462.811
77360018	494.597	425.175
77360051	497.549	425.052
77360085	500.724	424.766
77360118	499.515	424.934
77360151	496.745	426.911
77360185	502.765	425.611
77360196	502.234	425.229
77360196	502.234	425.229
77360196	502.234	425.229
77360318	547.92	401.898
77360351	686.607	293.992
77360384	703.972	277.818
77360418	704.955	275.457
77360451	704.442	275.424
77360484	703.185	275.586
77360518	705.968	275.392
77360551	705.454	275.342
77360584	706.223	274.805
77360618	707.529	278.142
77360651	709.597	403.449
77360684	704.817	639.852
77360717	708.684	710.499
77360751	707.052	716.438
77360784	705.982	718.083
77360817	706.344	716.869
77360851	702.354	719.137
77360884	705.2	717.409
77360917	706.455	715.367
77360951	730.135	693.786
77360962	763.895	659.188
77360984	820.768	561.866
77360995	829.064	543.161
77361017	831.688	539.351
77361028	830.12	536.109
77361051	829.343	535.628
77361062	829.867	535.807
77361084	831.095	544.857
77361095	800.391	560.928
77361117	nan	nan
77361139	nan	nan
77361150	nan	nan
77361162	nan	nan
77361173	nan	nan
77361194	nan	nan
77361206	nan	nan
77361230	nan	nan
77361252	nan	nan
77361263	nan	nan
77361286	954.565	452.099
77361297	927.179	453.645
77361319	909.12	443.94
77361330	929.541	426.693
77361352	939.769	395.806
77361363	939.76	395.493
77361385	943.188	410.388
77361397	941.428	408.859
77361419	942.762	401.286
77361430	943.912	400.829
77361452	940.566	398.795
77361485	940.258	400.098
77361519	938.163	398.351
77361552	938.966	400.165
77361585	934.415	398.667
77361619	934.997	401.249
77361652	932.309	400.103
77361685	931.366	403.481
77361719	933.155	396.694
77361752	930.635	398.604
77361785	931.016	396.88
77361818	932.271	397.849
77361852	934.214	398.682
77361885	933.174	396.853
77361918	1101.76	436.374
77361952	1373.97	546.425
77361985	1411.36	565.208
77362018	1414.37	563.876
77362052	1417.91	561.903
77362085	1416.97	558.086
77362118	1415.02	558.364
77362152	1417.48	557.231
77362185	1418.34	556.102
77362207	1419.67	554.229
77362207	1419.67	554.229
77362207	1419.67	554.229
77362318	1359.1	507.46
77362351	1316.55	459.171
77362385	1316.72	461.719
77362418	1314.32	464.135
77362451	1315.76	463.301
77362485	1318.39	464.889
77362518	1321.95	442.141
77362551	1330.87	294.162
77362585	1335.05	257.1
77362618	1335.13	256.808
77362651	1336.01	258.149
77362685	1333.18	257.412
77362718	1332.79	256.87
77362751	1336.42	256.087
77362784	1340.92	256.228
77362818	1340.41	253.139
77362851	1340.74	252.516
77362884	1339.16	252.25
77362918	1336.56	249.312
77362951	1337.82	247.371
77362984	1348.9	294.912
77363018	1388.55	522.643
77363051	1388.77	563.335
77363084	1386.07	566.161
77363118	1383.99	566.574
77363151	1382.19	566.787
77363184	1379.84	571.9
77363217	1381.34	573.128
77363251	1380.33	569.607
77363284	1378.71	571.102
77363317	1378.58	572.014
77363351	1380.33	572.896
77363384	1372.21	587.495
77363417	1329.49	721.296
77363451	1319.07	773.103
77363484	1318.66	773.007
77363517	1318.67	772.003
77363551	1317.25	772.011
77363584	1314.55	770.912
77363617	1315.95	772.772
77363650	1316.25	768.233
77363684	1316.11	769.964
77363717	1314.05	770.815
77363750	1317.36	768.222
77363784	1314.25	755.3
77363817	1315.49	571.939
77363850	1315.26	471.319
77363884	1316.07	469.847
77363917	1314.23	469.218
77363950	1313.77	470.65
77363961	1314.11	470.177
77363984	1317.18	466.137
77363995	1316.39	467.014
77364017	1316.43	462.925
77364028	1316.13	462.095
77364050	1314.61	463.134
77364061	1315.71	462.239
77364083	1317.99	464.933
77364095	1316.95	464.977
77364117	1316.56	463.3
77364128	1317.76	462.461
77364150	1318.35	461.834
77364161	1317.89	462.858
77364183	1317.19	464.465
77364195	1315.93	463.241
77364217	1293.27	480.159
77364217	1293.27	480.159
77364217	1293.27	480.159
77364217	1293.27	480.159
77364217	1293.27	480.159
77364217	1293.27	480.159
77364306	nan	nan
77364306	nan	nan
77364306	nan	nan
77364306	nan	nan
77364420	1121.74	448.464
77364453	1110.58	401.169
77364486	1116.79	404.664
77364519	1118.52	402.476
77364553	1116.09	402.182
77364586	1110.88	403.052
77364619	1112.99	404.983
77364653	1117.88	407.72
77364686	1114.53	404.332
77364719	1105.07	406.728
77364753	898.699	429.721
77364786	757.959	444.65
77364819	755.933	453.656
77364853	754.81	457.529
77364886	758.833	457.438
77364919	758.837	455.331
77364952	756.672	457.293
77364986	757.481	458.66
77365019	750.318	451.552
77365052	649.47	400.873
77365086	607.15	346.994
77365119	605.526	345.959
77365152	605.461	350.045
77365186	609.571	351.887
77365219	608.954	350.62
77365252	608.332	351.687
77365286	608.807	352.796
77365319	607.04	350.698
77365352	605.878	354.191
77365385	649.546	438.763
77365419	690.932	545.802
77365452	692.332	550.704
77365485	689.932	552.803
77365519	694.253	551.436
77365552	694.796	552.362
77365585	694.406	552.537
77365619	695.122	551.315
77365652	696.222	552.541
77365685	695.23	555.001
77365719	691.485	553.695
77365752	694.767	555.145
77365785	694.884	554.574
77365818	693.445	558.683
77365852	694.474	560.227
77365885	693.325	559.296
77365918	692.632	558.062
77365952	692.476	558.332
77365985	638.585	574.739
77366018	585.016	592.979
77366052	587.347	593.354
77366085	588.919	591.178
77366118	590.671	595.295
77366152	591.782	594.055
77366185	588.902	592.93
77366207	590.679	593.397
77366207	590.679	593.397
77366207	590.679	593.397
77366318	587.826	595.241
77366351	611.928	580.347
77366385	703.787	528.403
77366418	712.916	520.208
77366451	712.8	519.924
77366485	712.534	517.44
77366518	711.537	516.158
77366551	710.044	515.325
77366585	784.002	517.899
77366618	1141.15	524.318
77366651	1378.2	536.886
77366685	1388.48	527.391
77366718	1389.13	530.015
77366751	1388.02	523.854
77366784	1390.09	526.649
77366818	1391.54	519.81
77366851	1392.14	517.586
77366884	1393.49	519.555
77366918	1391.58	519.65
77366951	1392.7	518.206
77366984	1393.34	516.979
77367018	1395.66	517.888
77367051	1395.83	513.564
77367084	1395.76	514.064
77367118	1396.31	513.088
77367151	1394.95	515.345
77367184	1395.38	516.191
77367217	1395.46	514.333
77367251	1398.98	513.933
77367284	1399.28	518.733
77367317	1399.24	518.57
77367351	1400.76	519.184
77367384	1399.2	518.761
77367417	1400.38	519.014
77367451	1401.03	518.737
77367484	1398.42	519.675
77367517	1397.09	519.441
77367551	1399.21	518.499
77367584	1397.95	517.271
77367617	1396.26	515.703
77367650	1397.11	518.609
77367684	1397.75	519.665
77367717	1400.8	516.146
77367750	1398.68	519.47
77367784	1397.36	518.776
77367817	1397.66	515.036
77367850	1186.81	487.819
77367884	790.686	415.851
77367917	590.931	424.928
77367950	584.382	426.053
77367984	586.117	430.215
77368017	588.795	434.92
77368050	588.648	433.837
77368084	589.333	440.044
77368117	589.018	443.134
77368150	594.189	440.864
77368183	594.421	443.175
77368206	595.379	445.991
77368206	595.379	445.991
77368206	595.379	445.991
77368317	595.205	448.57
77368350	593.188	447.208
77368383	590.941	445.698
77368417	592.678	445.536
77368450	594.187	445.131
77368483	596.566	444.901
77368517	599.624	447.57
77368550	600.911	449.029
77368583	599.707	448.029
77368616	712.61	474.587
77368650	779.135	493.655
77368683	784.148	494.997
77368716	786.482	492.413
77368750	783.714	494.768
77368783	782.832	495.084
77368816	781.076	498.45
77368850	780.811	495.846
77368861	781.051	494.952
77368883	782.174	498.52
77368894	782.458	497.533
77368916	782.473	498.548
77368927	793.33	512.175
77368950	765.724	578.354
77368961	708.355	614.568
77368983	nan	nan
77369005	nan	nan
77369005	nan	nan
77369016	nan	nan
77369038	nan	nan
77369050	nan	nan
77369085	nan	nan
77369096	nan	nan
77369118	nan	nan
77369129	nan	nan
77369152	993.395	431.031
77369163	969.679	448.386
77369185	948.775	453.212
77369218	980.257	399.426
77369252	979.427	400.807
77369285	980.204	401.27
77369318	982.225	398.791
77369352	981.56	397.963
77369385	978.551	393.349
77369418	979.959	397.98
77369451	981.021	396.82
77369485	979.031	393.556
77369518	978.957	395.483
77369551	980.219	395.044
77369585	979.919	392.724
77369618	979.961	391.574
77369651	983.151	389.209
77369685	981.739	392.502
77369718	979.27	392.468
77369751	1067.96	413.929
77369785	1326.54	520.513
77369818	1381.76	562.268
77369851	1379.44	560.11
77369884	1380.65	562.209
77369918	1375.56	563.175
77369951	1379.62	559.571
77369984	1380.22	555.562
77370018	1378.67	552.961
77370051	1377.32	560.043
77370084	1355.35	556.253
77370118	1033.74	545.111
77370151	713.42	563.947
77370184	685.611	566.531
77370206	689.243	568.874
77370206	689.243	568.874
77370206	689.243	568.874
77370317	692.445	577.318
77370351	692.214	577.419
77370384	692.524	578.704
77370417	694.961	576.764
77370451	691.973	576.964
77370484	694.672	571.774
77370517	697.598	501.232
77370551	697.692	484.089
77370584	700.164	483.159
77370617	699.346	486.107
77370651	698.143	485.439
77370684	697.406	487.064
77370717	696.489	485.311
77370751	694.915	487.962
77370784	702.03	485.823
77370817	700.726	486.989
77370850	703.608	486.457
77370884	701.71	488.016
77370917	703.364	489.655
77370950	834.185	467.575
77370984	1202.54	415.017
77371017	1397.56	412.232
77371050	1396.35	417.044
77371084	1397.86	414.739
77371117	1398.78	411.454
77371150	1400.68	411.211
77371184	1398.95	410.09
77371217	1400.64	408.653
77371250	1404.35	405.463
77371283	1404.36	403.006
77371317	1404.01	402.738
77371350	1405.11	400.771
77371383	1406.23	399.041
77371417	1402.48	400.562
77371450	1405	399.464
77371483	1408.31	399.984
77371517	1373.45	423.105
77371550	1355.84	448.612
77371583	1358.04	448.461
77371617	1357.34	449.65
77371650	1358.15	448.502
77371683	1360.06	447.881
77371716	1358.61	447.564
77371750	1269.33	442.964
77371783	891.206	468.203
77371816	653.115	516.974
77371850	644.209	523.531
77371883	647.165	528.376
77371916	645.905	530.988
77371950	646.809	532.725
77371983	646.609	535.235
77372016	647.217	535.182
77372050	653.321	535.343
77372083	654.603	536.456
77372116	656.014	536.168
77372150	657.104	538.925
77372183	677.738	533.504
77372194	715.923	523.917
77372194	715.923	523.917
77372194	715.923	523.917
77372294	904.005	466.108
77372316	904.131	465.154
77372327	902.708	463.092
77372349	903.031	461.154
77372360	902.071	461.48
77372383	901.649	462.165
77372394	901.534	463.479
77372416	900.04	463.767
77372427	900.524	463.284
77372449	903.326	465.171
77372460	903.127	465.719
77372483	898.604	465.635
77372494	897.964	464.898
77372516	902.527	464.575
77372527	903.176	465.139
77372549	900.804	461.711
77372560	900.761	460.777
77372583	902.475	462.355
77372616	902.159	444.476
77372649	901.801	413.641
77372682	903.186	412.362
77372716	905.658	410.985
77372749	900.282	409.966
77372782	905.574	411.175
77372816	903.867	412.51
77372849	901.499	412.896
77372882	904.478	408.864
77372916	903.378	411.013
77372949	901.427	412.78
77372982	901.82	414.361
77373016	899.968	416.713
77373049	928.627	427.745
77373082	nan	nan
77373115	nan	nan
77373149	nan	nan
77373182	nan	nan
77373215	711.783	502.042
77373249	787.988	454.44
77373282	785.523	411.174
77373315	781.061	417.998
77373349	780.969	418.003
77373382	779.887	417.013
77373415	779.979	416.203
77373449	780.406	419.014
77373482	780.022	418.257
77373515	780.421	418.877
77373548	782.001	421.78
77373582	780.869	423.98
77373615	779.658	423.844
77373648	778.698	425.624
77373682	778.939	424.474
77373715	779.296	428.494
77373748	781.264	427.782
77373782	782.212	429.104
77373815	777.622	429.415
77373848	781.796	427.83
77373882	779.838	428.375
77373915	781.551	430.664
77373948	781.28	430.402
77373982	782.007	430.962
77374015	782.89	431.698
77374048	781.139	431.831
77374081	781.502	432.033
77374115	782.853	433.683
77374148	781.373	430.981
77374181	857.849	456.084
77374192	905.148	470.405
77374192	905.148	470.405
77374192	905.148	470.405
77374315	958.945	481.945
77374348	960.23	479.905
77374381	959.316	478.401
77374415	960.201	479.76
77374448	961.659	479.775
77374481	959.31	481.416
77374514	958.511	481.522
77374548	958.14	478.702
77374581	954.987	474.874
77374614	956.918	478.338
77374648	956.535	476.906
77374681	955.125	476.643
77374714	956.654	477.144
77374748	956.831	477.774
77374759	955.833	478.749
77374781	959.478	471.238
77374792	960.521	471.327
77374814	959.257	473.631
77374825	958.731	473.873
77374848	959.282	474.217
77374859	959.082	474.241
77374881	956.525	472.82
77374892	957.097	471.749
77374914	955.201	471.33
77374925	955.077	471.481
77374947	956.213	471.207
77374959	955.818	471.066
77374981	957.386	472.566
77374992	958.081	472.871
77375014	949.856	460.408
77375036	903.315	423.034
77375059	874.263	391.982
77375092	872.072	384.571
77375125	870.289	385.916
77375158	868.779	387.773
77375192	869.496	385.056
77375225	870.773	385.882
77375258	871.713	384.23
77375292	873.847	383.467
77375325	872.273	382.814
77375358	873.566	384.218
77375392	873.335	384.535
[truncated: 25,485 more rows]

## Sheet: Exp1-sub4
timestamp	posx	posy
10:08:32
80441744	332.441	397.618
80441777	334.874	397.359
80441811	326.394	387.779
80441844	324.94	400.563
80441877	315.916	391.053
80441911	319.982	389.292
80441944	315.615	386.296
80441977	324.896	396.426
80442011	320.849	381.931
80442044	357.672	393.488
80442077	899.121	331.209
80442111	1207.93	353.478
80442144	1203.59	349.71
80442177	1209.7	353.071
80442210	1210.94	360.963
80442244	nan	nan
80442277	nan	nan
80442288	nan	nan
80442337	nan	nan
80442370	nan	nan
80442419	nan	nan
80442452	nan	nan
80442474	nan	nan
80442508	1480.62	418.956
80442541	1522.49	381.39
80442574	1512.5	404.594
80442608	1533.59	378.211
80442641	1516.83	385.991
80442674	1530.15	376.239
80442708	1526.94	372.49
80442708	1526.94	372.49
80442708	1526.94	372.49
80442808	1532.45	371.95
80442841	1529.55	373.356
80442874	1529.04	377.161
80442908	1528.67	368.476
80442941	1535.72	357.512
80442974	1528.25	359.162
80443007	1024.62	344.846
80443041	562.362	363.567
80443074	441.809	423.876
80443107	450.882	424.461
80443141	443.706	429.599
80443185	447.222	424.938
80443207	444.257	400.561
80443241	436.193	413.051
80443274	440.535	418.281
80443307	446.188	415.8
80443341	442.3	416.445
80443374	442.01	417.624
80443407	448.606	417.132
80443440	448.784	419.55
80443474	443.542	423.182
80443507	449.697	413.431
80443540	495.843	364.552
80443574	1098.72	323.171
80443607	1222.48	328.585
80443640	1215.74	334.848
80443674	1215.52	336.112
80443707	1218.78	330.655
80443740	1219.57	328.271
80443785	1220.23	335.559
80443807	1218.09	335.135
80443840	1310.22	316.683
80443874	1400.18	252.763
80443907	1409.98	245.225
80443940	1409.43	240.407
80443973	1404.38	239.726
80444007	1399.04	243.372
80444040	1398.2	238.833
80444073	1405.46	240.442
80444107	1403.58	226.289
80444140	1400.32	233.033
80444173	1407.55	241.064
80444207	1402.48	247.511
80444240	1395.21	241.276
80444273	1390.63	243.663
80444307	1389.09	246.945
80444340	1380.6	249.029
80444373	1383.85	257.302
80444406	1381.46	257.369
80444440	1385.39	247.556
80444473	1390.21	248.846
80444506	1377.2	252.975
80444540	1383.05	257.638
80444573	1364.62	261.687
80444606	876.877	356.866
80444640	561.788	406.487
80444684	562.865	405.501
80444706	561.616	405.371
80444706	561.616	405.371
80444706	561.616	405.371
80444806	1599.22	902.345
80444851	nan	nan
80444873	nan	nan
80444906	nan	nan
80444939	nan	nan
80444973	nan	nan
80445017	nan	nan
80445039	nan	nan
80445084	nan	nan
80445106	nan	nan
80445139	nan	nan
80445173	nan	nan
80445206	nan	nan
80445250	nan	nan
80445284	nan	nan
80445317	nan	nan
80445350	nan	nan
80445384	nan	nan
80445395	nan	nan
80445443	nan	nan
80445476	nan	nan
80445509	nan	nan
80445547	nan	nan
80445580	nan	nan
80445613	nan	nan
80445647	1100.87	441.37
80445680	1097.24	374.534
80445713	1098.84	370.694
80445747	1087.15	365.778
80445780	1104.4	369.262
80445813	1088.52	372.799
80445847	1084.49	372.591
80445880	1084.91	370.543
80445913	1208.09	389.891
80445947	1459.75	473.84
80445980	1439.42	471.926
80446013	1437.46	479.941
80446046	1446.19	487.278
80446080	1446.16	480.865
80446113	1449.28	478.782
80446146	1502.27	592.524
80446180	1534.26	1519.47
80446213	1514.65	1589.93
80446246	1517.23	1564.79
80446280	1488.7	1564.64
80446313	1481.67	1560.56
80446346	1466.46	1554.76
80446380	1473.7	1561.25
80446413	1463.28	1551.76
80446446	1357.82	1343.05
80446479	1349.45	1336.46
80446513	1346.06	1320.78
80446546	1351.8	1320.51
80446579	1350.9	1319.72
80446613	1337.4	1310.16
80446646	1340.93	1320.28
80446679	1346.53	1309.52
80446713	1347.94	1307.67
80446713	1347.94	1307.67
80446713	1347.94	1307.67
80446813	1255.08	1395.31
80446846	1229.48	1426.31
80446879	1229.13	1432.21
80446912	1198.82	1426.58
80446946	1211.91	1454.12
80446979	1206.18	1451.74
80447012	1199.06	1456.02
80447046	1189.74	1448.43
80447079	609.551	1497.91
80447112	429.945	1490.49
80447146	435.262	1480
80447179	441.434	1474.58
80447212	452.424	1456.86
80447246	426.626	1515.15
80447279	432.169	1501.06
80447312	456.003	1464.41
80447345	413.159	1482.8
80447379	426.777	1491.45
80447412	465.39	1465.05
80447445	439.523	1466.61
80447479	465.007	1499.11
80447512	812.091	1439.02
80447545	829.542	1435.64
80447579	834.036	1445.04
80447612	847.464	1423.55
80447645	830.379	1364.42
80447679	1131.63	1089.38
80447712	nan	nan
80447745	nan	nan
80447778	1550.51	794.474
80447812	nan	nan
80447845	1598.61	859.925
80447878	1757.12	942.557
80447912	nan	nan
80447945	nan	nan
80447978	nan	nan
80448012	nan	nan
80448034	nan	nan
80448081	nan	nan
80448114	nan	nan
80448147	nan	nan
80448181	nan	nan
80448214	nan	nan
80448247	nan	nan
80448281	nan	nan
80448314	nan	nan
80448347	nan	nan
80448381	nan	nan
80448414	nan	nan
80448447	nan	nan
80448480	1785.64	609.223
80448514	1785.05	616.528
80448547	1742.02	613.344
80448580	1725.8	585.434
80448614	nan	nan
80448647	1745.05	573.563
80448680	nan	nan
80448702	1759.28	604.889
80448702	1759.28	604.889
80448702	1759.28	604.889
80448814	nan	nan
80448847	1746.67	601.251
80448880	1755.52	601.155
80448913	1761.87	594.007
80448947	1771.3	573.452
80448980	1731.01	602.886
80449013	1738.77	598.313
80449047	1754.17	581.536
80449080	1776.09	580.862
80449113	1757.11	575.999
80449147	1761.28	588.215
80449180	1760.75	572.813
80449213	1774.71	573.018
80449247	1760.57	571.053
80449280	1761.13	584.228
80449313	1757.53	580.074
80449346	1150.05	684.751
80449380	834.081	788.231
80449413	851.091	776.639
80449446	828.802	784.677
80449480	829.865	793.51
80449513	831.092	806.682
80449546	828.771	801.558
80449580	837.67	811.889
80449613	859.912	808.493
80449646	835.339	816.953
80449680	858.984	807.962
80449713	836.523	830.59
80449746	1329.73	837.419
80449779	1423.73	842.29
80449813	1427.35	837.321
80449846	1419.83	827.801
80449879	1424.12	837.803
80449913	1432.17	839.422
80449946	1451.63	821.188
80449979	nan	nan
80450013	nan	nan
80450046	nan	nan
80450067	nan	nan
80450116	nan	nan
80450149	nan	nan
80450182	nan	nan
80450216	nan	nan
80450249	nan	nan
80450271	nan	nan
80450305	nan	nan
80450343	nan	nan
80450376	nan	nan
80450409	nan	nan
80450443	nan	nan
80450476	nan	nan
80450509	nan	nan
80450543	nan	nan
80450576	1824.69	1500.56
80450609	1743.03	1635.75
80450642	nan	nan
80450676	nan	nan
80450709	nan	nan
80450709	nan	nan
80450709	nan	nan
80450809	nan	nan
80450809	nan	nan
80450809	nan	nan
80450887	nan	nan
80450946	nan	nan
80450979	nan	nan
80451001	nan	nan
80451049	nan	nan
80451071	nan	nan
80451105	nan	nan
80451127	nan	nan
80451175	nan	nan
80451208	nan	nan
80451242	nan	nan
80451275	nan	nan
80451308	nan	nan
80451341	nan	nan
80451375	nan	nan
80451408	nan	nan
80451441	nan	nan
80451475	nan	nan
80451508	950.143	380.535
80451541	1012.95	369.919
80451575	987.389	359.658
80451608	1119.54	368.744
80451641	1420.38	414.432
80451675	1428.4	413.963
80451708	1436.06	417.505
80451741	1381.43	403.126
80451774	1392.2	401.137
80451808	1433.79	416.023
80451841	1387.72	400.543
80451874	1499.25	572.866
80451908	nan	nan
80451941	nan	nan
80451974	nan	nan
80452008	nan	nan
80452041	nan	nan
80452074	nan	nan
80452108	nan	nan
80452141	nan	nan
80452174	nan	nan
80452197	nan	nan
80452245	nan	nan
80452278	nan	nan
80452312	nan	nan
80452345	nan	nan
80452378	524.501	333.488
80452411	519.75	327.677
80452445	513.427	315.46
80452478	506.13	310.048
80452511	410.702	261.552
80452545	383.739	215.353
80452578	381.588	218.79
80452611	383.886	210.254
80452645	381.037	206.856
80452678	378.836	210.07
80452711	381.491	204.849
80452722	411.377	202.581
80452722	411.377	202.581
80452722	411.377	202.581
80452844	388.056	225.702
80452878	393.678	216.842
80452911	416.961	200.185
80452944	984.678	276.023
80452978	1369.47	301.723
80453011	1370.91	291.893
80453044	1368.99	291.709
80453078	1372.78	285.962
80453111	1377.82	286.69
80453144	1375.14	288.081
80453178	1359.35	288.872
80453211	1351.94	277.446
80453244	1338.14	274.79
80453278	1352.38	283.488
80453311	1366.61	280.768
80453344	1344.82	287.194
80453377	1355.99	294.506
80453411	1357.23	280.184
80453444	1337.59	268.901
80453477	1359.75	296.638
80453511	1345.23	290.96
80453544	1343.68	291.452
80453577	1330.16	270.947
80453611	948.787	346.285
80453644	452.887	459.735
80453677	394.023	491.359
80453711	395.2	484.131
80453744	396.06	481.579
80453777	398.491	484.118
80453810	401.302	484.796
80453844	397.115	486.947
80453877	396.373	483.42
80453910	392.257	491.285
80453944	390.654	490.022
80453977	392.284	493.607
80454010	391.175	492.274
80454044	394.006	494.198
80454077	392.584	492.076
80454110	393.977	491.542
80454144	394.031	493.977
80454177	410.558	494.957
80454210	400.979	492.317
80454243	398.15	491.027
80454277	410.82	491.707
80454310	878.22	341.432
80454343	1339.03	353.062
80454377	1410.34	341.224
80454410	1403.89	332.93
80454443	1395.68	333.477
80454477	1428.41	344.864
80454510	1428.36	342.98
80454543	1440.36	340.573
80454577	1380.79	324.938
80454610	1393.83	326.871
80454643	1389.57	336.616
80454677	1394.02	339.192
80454710	1423.37	353.839
80454710	1423.37	353.839
80454710	1423.37	353.839
80454810	1420.48	389.732
80454843	nan	nan
80454876	nan	nan
80454899	nan	nan
80454948	nan	nan
80454981	nan	nan
80455014	382.083	463.292
80455037	404.621	390.124
80455081	463.304	387.753
80455114	482.281	397.941
80455137	477.12	398.164
80455170	478.138	419.459
80455203	468.916	404.485
80455248	465.016	398.203
80455270	475.392	412.067
80455303	478.336	398.78
80455336	467.518	381.938
80455381	481.222	408.343
80455414	479.552	408.752
80455447	455.273	419.097
80455481	467.392	421.754
80455514	475.878	413.804
80455547	468.067	416.998
80455581	468.864	407.269
80455614	466.448	407.185
80455647	464.058	412
80455681	467.871	404.386
80455714	474.606	408.209
80455747	471.758	389.262
80455781	478.726	413.696
80455814	480.907	395.444
80455847	476.489	404.125
80455880	475.164	385.295
80455914	463.382	413.107
80455947	471.726	410.382
80455969	468.307	408.847
80456014	473.695	409.685
80456047	474.698	404.173
80456080	469.367	407.987
80456114	466.534	391.681
80456147	473.405	408.16
80456180	474.954	413.682
80456214	474.454	389.931
80456247	474.961	411.161
80456280	474.187	411.329
80456313	557.611	428.168
80456347	1193.71	376.725
80456380	1732.87	516.15
80456413	1760.47	511.937
80456447	1763.04	506.195
80456480	1765.69	508.739
80456513	1764.44	500.402
80456547	1769.04	499.292
80456580	1756.94	494.862
80456613	1770.36	492.186
80456647	1758.86	499.957
80456680	1766.73	506.28
80456702	1772.44	495.193
80456702	1772.44	495.193
80456702	1772.44	495.193
80456813	1770.54	482.153
80456846	1782.79	483.314
80456880	1765.69	482.037
80456913	1791.4	476.775
80456946	1798.48	476.347
80456980	1797.84	475.693
80457013	1795.13	473.537
80457046	1812.74	470.483
80457080	1804.36	470.252
80457113	1803.21	470.796
80457146	1803.69	466.625
80457180	1799.76	476.349
80457213	1782.59	470.909
80457246	1806.2	464.242
80457279	1807.13	466.337
80457313	1821.64	460.115
80457324	1819.29	461.874
80457346	1812.6	464.586
80457357	1811.4	462.505
80457379	1811.92	462.024
80457390	1807	462.665
80457413	1804.12	460.285
80457424	1810.72	461.661
80457446	1816.01	460.756
80457457	1816.1	458.263
80457479	1809.13	459.061
80457490	1808.87	459.5
80457513	1801.39	462.222
80457524	1801.87	462.902
80457546	1806.92	467.61
80457557	1807.98	469.68
80457579	1725.97	406.283
80457590	1630.91	376.629
80457613	1012.53	324.054
80457624	840.12	329.473
80457646	622.405	352.338
80457657	596.521	364.167
80457679	587.783	381.865
80457690	591.988	381.273
80457712	599.963	388.31
80457724	599.095	389.385
80457746	604.141	383.587
80457757	603.759	387.952
80457779	602.226	389.882
80457790	603.632	388.94
80457812	609.039	389.781
80457823	609.247	392.544
80457846	610.433	399.19
80457857	607.729	400.778
80457879	609.025	398.748
80457890	604.885	399.719
80457912	600.275	404.642
80457923	604.962	403.885
80457946	612.106	401.958
80457957	611.623	402.113
80457979	606.209	409.032
80457990	623.874	425.508
80458012	708.349	404.227
80458023	718.04	411.943
80458046	nan	nan
80458057	nan	nan
80458079	nan	nan
80458090	nan	nan
80458112	nan	nan
80458123	nan	nan
80458145	nan	nan
80458157	nan	nan
80458179	nan	nan
80458190	nan	nan
80458212	nan	nan
80458223	nan	nan
80458245	743.948	401.71
80458279	752.043	356.688
80458312	795.199	354.769
80458345	780.492	361.127
80458379	780.77	359.571
80458412	771.358	363.787
80458445	775.836	364.678
80458479	769.019	372.592
80458512	779.44	367.455
80458545	787.889	363.472
80458578	nan	nan
80458612	nan	nan
80458634	nan	nan
80458667	nan	nan
80458689	nan	nan
80458689	nan	nan
80458689	nan	nan
80458815	nan	nan
80458837	nan	nan
80458870	222.947	478.538
80458903	340.14	264.925
80458937	447.646	271.921
80458970	382.469	329.188
80459003	381.261	279.952
80459037	386.106	304.114
80459070	386.751	305.374
80459103	377.188	265.18
80459137	369.902	283.402
80459170	359.497	273.302
80459203	365.864	260.474
80459236	362.419	278.331
80459270	362.152	284.139
80459303	353.353	269.782
80459336	355.961	257.899
80459370	354.136	265.618
80459403	352.742	260.436
80459436	345.13	248.648
80459470	382.784	217.768
80459503	374.745	219.708
80459536	398.646	203.397
80459570	344.841	195.576
80459614	943.782	210.449
80459636	nan	nan
80459670	nan	nan
80459703	nan	nan
80459741	nan	nan
80459774	1371.94	520.476
80459807	1501.78	303.449
80459841	1506.82	318.158
80459874	1516.08	321.976
80459907	1520.03	321.704
80459941	1520.47	319.768
80459974	1504.95	321.868
80460007	1505.88	321.198
80460040	1500.81	330.415
80460074	1502.17	324.355
80460107	1501.4	331.156
80460140	1495.16	323.109
80460174	1497.49	329.729
80460207	1511.45	318.592
80460240	1512.41	327.138
80460274	1506.5	322.211
80460307	1490.97	314.619
80460340	1498.89	336.113
80460374	1501.61	316.666
80460407	1500.8	315.819
80460440	1497.45	322.416
80460473	1500.6	318.683
80460507	1283.79	322.02
80460540	744.592	376.374
80460573	498.375	440.409
80460607	507.009	439.598
80460640	498.373	449.553
80460673	510.878	447.663
80460707	505.825	441.55
80460718	504.529	443.836
80460718	504.529	443.836
80460718	504.529	443.836
80460840	508.115	453.533
80460873	505.064	463.765
80460906	512.927	461.438
80460940	513.376	460.707
80460973	974.815	418.394
80461006	1416.17	422.365
80461040	1399.69	444.356
80461073	1401.7	444.003
80461106	1393.47	440.212
80461140	1412.05	412.141
80461173	1400.54	443.739
80461206	1398.72	445.395
80461240	1395.57	440.41
80461273	1432.14	458.268
80461306	1432.04	452.913
80461340	1425.64	455.288
80461373	1421.39	451.924
80461406	1424.6	462.07
80461439	1420.65	454.745
80461473	1437.85	432.782
80461506	1428.34	453.378
80461539	1432.41	450.328
80461573	1395.24	424.995
80461606	1380.61	439.384
80461639	1392.88	442.318
80461673	1425.67	466.882
80461706	1429.88	475.939
80461739	1279.73	468.216
80461773	761.316	498.291
80461806	496.934	549.396
80461839	471.488	542.592
80461872	479.878	535.097
80461906	495.579	552.003
80461939	474.784	531.823
80461972	478.376	535.426
80462006	473.859	531.972
80462039	489.754	542.161
80462072	464.037	542.671
80462106	466.652	534.565
80462139	472.676	531.864
80462172	474.581	528.921
80462206	467.052	529.723
80462239	465.444	534.146
80462272	520.052	508.955
80462305	1017.99	459.93
80462339	1129.7	443.259
80462372	1120.59	444.036
80462405	1119.99	442.036
80462439	1120	441.727
80462472	1130.01	448.548
80462505	1117.95	443.911
80462539	1132.16	456.291
80462572	1130.73	458.51
80462605	1124.24	450.148
80462639	1119.95	455.274
80462672	1091.2	455.334
80462705	823.901	373.452
80462727	796.878	357.816
80462727	796.878	357.816
80462727	796.878	357.816
80462838	793.862	355.987
80462872	786.412	351.434
80462905	787.825	349.729
80462938	792.089	350.098
80462972	788.368	345.359
80463005	790.93	351.003
80463038	791.51	349.013
80463072	791.508	348.427
80463105	783.258	353.518
80463138	792.174	347.022
80463172	785.744	349.124
80463205	791.804	348.929
80463238	786.673	350.056
80463271	790.218	349.684
80463305	788.168	348.671
80463338	785.158	348.953
80463371	787.034	349.725
80463405	789.118	350.324
80463438	787.778	346.484
80463471	787.12	350.738
80463505	790.973	349.921
80463538	785.902	349.398
80463571	783.146	352.971
80463605	1021.84	327.324
80463638	1258.44	278.402
80463671	1296.6	265.141
80463704	1287.75	264.72
80463738	1296.38	258.383
80463771	1311.65	260.499
80463804	1294.26	257.357
80463838	1312.96	261.469
80463871	1295.54	260.588
80463904	1291.03	259.554
80463938	1292.33	259.298
80463971	1308.32	262.857
80464004	1290.99	256.112
80464038	1306.79	265.79
80464071	1292.47	262.791
80464104	1290.5	264.01
80464138	1293.43	265.343
80464171	1290.18	264.831
80464204	1290.47	257.475
80464237	1002.46	280.266
80464271	357.401	415.828
80464304	nan	nan
80464337	nan	nan
80464371	nan	nan
80464404	336.162	499.26
80464437	333.045	375.254
80464471	446.073	357.074
80464504	448.891	360.952
80464537	450.793	336.785
80464571	439.991	345.08
80464604	438.635	340.259
80464637	446.211	339.688
80464670	454.835	340.056
80464704	435.854	335.628
80464715	446.245	371.724
80464715	446.245	371.724
80464715	446.245	371.724
80464837	457.334	376.456
80464870	427.889	339.264
80464904	437.32	341.312
80464937	449.265	335.778
80464970	436.216	342.583
80465004	447.54	374.811
80465037	445.768	328.93
80465070	436.617	331.56
80465103	446.82	368.838
80465137	450.118	370.331
80465170	451.375	368.314
80465203	454.39	363.317
80465237	453.577	366.023
80465270	455.882	365.352
80465303	453.856	367.134
80465337	448.972	363.55
80465370	456.761	362.883
80465403	449.745	367.691
80465437	454.783	375.087
80465470	453.516	371.802
80465503	454.423	373.067
80465536	439.124	331.564
80465559	454.948	364.369
80465570	453.454	368.867
80465592	442.996	333.065
80465603	446.929	335.8
80465625	438.655	336.908
80465636	435.478	335.372
80465659	439.134	334.993
80465670	435.036	329.942
80465692	443.074	331.909
80465703	445.128	332.19
80465725	454.243	360.259
80465736	468.667	367.376
80465759	456.773	333.564
80465770	442.289	329.721
80465792	447.755	370.293
80465803	460.622	379.835
80465825	457.389	379.918
80465836	461.039	378.509
80465858	461.616	381.079
80465870	455.506	378.665
80465892	456.465	377.152
80465903	447.705	375.258
80465925	448.697	376.139
80465936	447.148	377.428
80465958	451.39	402.084
80465969	448.286	400.624
80465992	444.936	375.963
80466003	452.915	375.282
80466025	466.709	369.416
80466036	608.581	388.867
80466058	868.603	374.006
80466069	1004.76	340.383
80466092	1066.26	346.299
80466103	1097.9	347.715
80466125	1133.05	336.172
80466136	nan	nan
80466158	nan	nan
80466169	nan	nan
80466192	nan	nan
80466214	nan	nan
80466225	nan	nan
80466236	nan	nan
80466258	nan	nan
80466269	nan	nan
80466291	nan	nan
80466303	nan	nan
80466325	nan	nan
80466336	nan	nan
80466358	991.81	424.631
80466369	1007.44	388.077
80466391	1019.51	347.021
80466402	1015.05	346.189
80466425	1016.91	359.144
80466436	1015.03	359.809
80466458	1011.91	360.98
80466469	1022.31	355.339
80466491	1021.47	351.694
80466502	1024.32	351.376
80466525	1030.18	350.486
80466536	1031.77	349.081
80466558	1029.59	349.424
80466569	1014.05	353.806
80466591	1015.26	350.922
80466602	1021.9	348.319
80466625	1018.87	346.839
80466658	1021.04	352.465
80466691	1019.33	355.733
80466713	1023.82	354.338
80466713	1023.82	354.338
80466713	1023.82	354.338
80466824	1012.92	358.444
80466858	1023.49	357.137
80466891	1019	354.408
80466924	1015.57	354.004
80466958	1014.55	354.009
80466991	1007.84	355.028
80467024	1012.08	352.371
80467058	1010.11	351.075
80467091	1159.46	343.537
80467124	1486.52	342.743
80467157	1491.82	337.443
80467191	1509.6	336.686
80467224	1498.31	320.154
80467257	nan	nan
80467291	nan	nan
80467324	nan	nan
80467357	nan	nan
80467380	nan	nan
80467412	nan	nan
80467461	nan	nan
80467494	nan	nan
80467527	nan	nan
80467561	nan	nan
80467594	nan	nan
80467627	nan	nan
80467661	853.725	410.481
80467683	847.108	416.824
80467716	875.835	373.403
80467761	875.107	361.441
80467783	874.371	370.242
80467827	858.329	374.288
80467861	854.11	375.104
80467894	1027.88	383.208
80467927	1474.91	413.951
80467960	1469.57	408.027
80467994	1469.67	405.104
80468027	1454.14	395.545
80468060	1462.1	395.348
80468094	1462.54	390.242
80468127	1462.78	396.761
80468160	1474.11	404.162
80468194	1472.29	397.441
80468227	1466.21	397.474
80468260	1471.35	399.278
80468294	1473.4	397.752
80468327	1473.69	394.428
80468360	1470.35	398.24
80468393	1199.26	362.155
80468427	897.088	330.681
80468460	891.41	342.483
80468493	893.148	331.432
80468527	892.346	327.973
80468560	892.064	338.285
80468593	883.892	342.067
80468627	890.587	326.147
80468660	905.936	330.203
80468693	1221.63	304.189
80468704	1328.51	284.717
80468704	1328.51	284.717
80468704	1328.51	284.717
80468826	1398.67	287.895
80468860	1420.5	277.593
80468893	1424.26	267.168
80468926	1426.8	266.069
80468960	1399.04	270.455
80468993	1425.15	264.283
80469026	1403.37	260.942
80469060	1288.33	292.057
80469093	987.104	308.605
80469126	966.315	318.44
80469160	973.241	318.744
80469193	975.382	315.48
80469226	973.626	316.955
80469259	974.248	319.459
80469293	973.892	319.052
80469326	974.474	325.69
80469359	973.836	321.875
80469393	974.81	325.844
80469426	974.322	320.787
80469459	973.79	322.949
80469493	977.708	325.206
80469526	977.132	320.776
80469559	972.327	321.495
80469593	968.684	323.074
80469626	977.334	322.979
80469659	972.425	323.068
80469692	970.528	328.339
80469726	975.649	321.645
80469759	962.114	322.131
80469792	966.738	318.545
80469826	965.223	317.252
80469859	964.225	316.328
80469892	958.628	299.284
80469926	nan	nan
80469948	nan	nan
80469959	nan	nan
80470007	nan	nan
80470040	nan	nan
80470089	nan	nan
80470122	nan	nan
80470155	784.058	357.575
80470189	820.346	327.784
80470222	844.008	340.172
80470255	845.782	337.176
80470289	838.174	341.575
80470322	828.336	344.167
80470355	822.435	340.505
80470389	836.759	339.814
80470422	824.285	342.645
80470455	834.418	340.043
80470488	828.146	340.883
80470522	834.447	343.114
80470555	688.841	376.376
80470588	424.354	474.73
80470622	424.422	465.937
80470655	426.617	465.276
80470688	427.041	460.276
80470722	427.443	455.57
80470722	427.443	455.57
80470722	427.443	455.57
80470822	411.189	441.189
80470822	411.189	441.189
80470822	411.189	441.189
80470921	559.132	423.934
80470955	1074.11	337.855
80470988	1157.03	344.361
80471021	1157.76	344.428
80471055	1155.75	340.871
80471088	1156.14	343.278
80471121	1149.63	340.971
80471155	1150.88	342.258
80471188	1142.96	340.47
80471221	1143.74	340.371
80471255	1144.23	345.732
80471288	1141.27	338.314
80471321	1144.13	342.258
80471355	1143.29	345.429
80471388	1143.22	344.278
80471421	1142.24	347.993
80471454	1139.26	350.048
80471488	1139.72	347.936
80471521	1140.09	350.797
80471554	913.775	324.282
80471588	637.914	312
80471621	623.368	320.331
80471654	622.179	315.074
80471688	621.021	317.708
80471721	625.544	316.391
80471754	629.096	314.377
80471788	627.354	310.144
80471821	621.881	312.798
80471854	594.425	313.19
80471887	482.393	252.786
80471921	479.12	243.079
80471954	474.565	242.515
80471987	470.355	240.053
80472021	466.895	245.046
80472054	468.732	243.92
80472087	466.436	242.011
80472121	465.457	247.73
80472154	464.233	242.047
80472187	463.376	238.822
80472221	465.404	243.496
80472254	464.889	239.58
80472287	466.061	240.308
80472320	465.101	242.644
80472354	876.227	284.259
80472387	1146.69	377.057
80472420	nan	nan
80472454	nan	nan
80472487	nan	nan
80472520	nan	nan
80472554	nan	nan
80472587	1077.25	458.768
80472620	1085.13	336.876
80472654	1120.5	364.192
80472687	981.662	340.925
80472709	795.827	317.095
80472709	795.827	317.095
80472709	795.827	317.095
80472820	676.312	320.578
80472853	676.387	322.135
80472887	671.259	317.875
80472920	668.498	318.312
80472953	665.484	313.614
80472987	665.468	314.257
80473020	667.26	318.092
80473053	667.454	314.213
80473087	667.476	316.932
80473120	716.433	329.516
80473153	1167.4	346.057
80473187	1344.23	358.5
80473220	1343.38	355.616
80473253	1345.19	358.015
80473286	1345.62	357.433
80473320	1351.09	356.301
80473353	1356.2	358.161
80473386	1351.19	355.877
80473420	1346.97	351.817
80473453	1343.62	355.137
80473486	1355.27	352.826
80473520	1359.8	354.053
80473553	1356.32	355.656
80473586	1358.05	350.009
80473620	1356.94	349.821
80473653	1360.66	347.737
80473686	1343.18	350.485
80473719	1346.55	352.428
80473753	1337.2	352.803
80473786	1338.44	353.521
80473819	1337.89	351.076
80473853	940.383	319.876
80473886	746.707	337.238
80473919	740.652	334.607
80473953	749.221	337.369
80473986	744.244	341.13
80474019	742.815	343.155
80474053	743.914	342.762
80474086	743.064	346.916
80474119	746.168	348.731
80474152	737.391	350.092
80474186	738.847	348.851
80474219	735.642	348.4
80474252	736.045	351.147
80474286	741.396	348.475
80474319	730.648	350.836
80474352	734.883	347.979
80474386	729.776	350.314
80474419	727.33	353.644
80474452	735.92	352.918
80474486	731.826	354.013
80474519	728.494	356.473
80474552	721.851	352.449
80474586	728.653	356.102
80474619	725.207	354.089
80474652	720.219	353.721
80474685	727.675	356.094
80474719	729.367	356.605
80474719	729.367	356.605
80474719	729.367	356.605
80474819	718.859	357.791
80474819	718.859	357.791
80474819	718.859	357.791
80474819	718.859	357.791
80474819	718.859	357.791
80474919	721.92	356.791
80474941	724.664	356.006
80474952	718.99	357.386
80474974	715.621	358.218
80474985	715.271	358.638
80475007	713.405	356.423
80475019	714.098	355.541
80475041	712.795	354.849
80475052	723.987	353.638
80475074	726.114	355.205
80475085	717.611	357.315
80475107	715.943	355.762
80475118	722.28	353.767
80475141	726.998	353.325
80475152	723.441	353.656
80475174	720.76	354.098
80475185	718.024	357.388
80475207	715.234	359.372
80475218	719.622	357.167
80475241	720.757	355.253
80475252	719.116	357.733
80475274	721.508	361.296
80475285	715.236	360.237
80475307	712.512	357.844
80475318	715.347	357.363
80475341	714.552	358.557
80475352	714.885	357.534
80475374	711.912	358.781
80475385	712.406	357.031
80475407	715.512	355.802
80475418	715.463	360.137
80475440	711.452	361.775
80475452	711.431	359.308
80475485	710.425	357.517
80475518	705.743	357.282
80475551	705.242	361.964
80475585	706.502	363.988
80475618	707.93	358.971
80475651	712.531	359.914
80475685	706.751	355.797
80475718	708.014	355.012
80475751	708.508	359.29
80475785	710.723	356.581
80475818	708.544	354.383
80475851	708.441	353.148
80475885	711.866	353.739
80475918	712.164	351.236
80475951	712.455	352.645
80475984	1005.21	324.584
80476018	1459.68	310.348
80476051	nan	nan
80476084	nan	nan
80476118	nan	nan
80476151	nan	nan
80476184	nan	nan
80476218	nan	nan
80476251	1073.18	345.607
80476284	1137.83	340.947
80476318	1153.18	343.424
80476351	1147.42	334.275
80476384	1152	339.994
80476418	1149.56	345.272
80476451	1229.78	345.29
80476484	1397.25	315.673
80476517	1401.9	320.318
80476551	1394.92	324.701
80476584	1394.96	319.892
80476617	1393.51	325.834
80476651	1391.02	324.167
80476684	1385.43	330.749
80476717	1386.48	327.768
80476717	1386.48	327.768
80476717	1386.48	327.768
80476817	1392.93	323.178
80476851	1392.22	321.748
80476884	1394.19	322.06
80476917	1384.95	324.659
80476950	1394.81	318.638
80476984	1188.8	323.516
80477017	680.477	366.188
80477050	588.693	402.481
80477084	590.29	404.014
80477117	600.073	406.461
80477150	598.721	403.092
80477184	600.719	401.668
80477217	597.656	398.98
80477250	596.817	404.604
80477284	596.488	404.051
80477317	597.554	407.253
80477350	595.236	408.541
80477383	604.904	406.937
80477417	607.072	404.56
80477450	594.678	386.067
80477483	611.044	398.009
80477517	608.955	404.732
80477550	607.837	402.251
80477583	841.992	367.57
80477617	1281.36	337.929
80477650	1276.78	364.884
80477683	1275.08	363.042
80477717	1285.52	360.105
80477750	1279.76	361.873
80477783	1282.07	362.169
80477816	1286.34	361.674
80477850	1279.58	361.058
80477883	1278.82	360.605
80477916	1274.6	365.547
80477950	1278.77	366.815
80477983	1275.17	372.614
80478016	1276.68	367.109
80478050	1274.87	375.471
80478083	1283.29	348.668
80478116	1272.4	369.715
80478150	1271.09	371.35
80478183	1267.02	370.086
80478216	1161.1	355.022
80478249	887.159	322.067
80478283	864.093	320.371
80478316	863.906	321.927
80478349	861.824	322.862
80478383	864.401	316.506
80478416	855.306	318.962
80478449	861.838	318.961
80478483	862.071	317.833
80478516	861.862	319.088
80478549	857.425	319.824
80478583	860.643	320.471
80478616	866.718	324.536
80478649	859.922	324.446
80478683	981.069	316.553
80478716	1358.53	247.422
80478716	1358.53	247.422
80478716	1358.53	247.422
80478816	1355.46	234.219
80478849	1337.8	233.349
80478882	1333.51	235.433
80478916	1332.55	226.997
80478949	1337.93	226.527
80478982	1358.17	234.539
80479016	1352.68	231.402
80479049	1356.48	232.994
80479082	1353.88	230.596
80479116	1357.9	237.55
80479149	1352.53	229.638
80479182	1356.54	230.494
80479215	1350.34	230.956
80479249	1352.69	228.973
80479282	1336.93	234.547
80479315	1348.24	235.047
80479349	1352.19	227.534
80479382	1350.76	220.288
80479415	1354.82	224.826
80479449	1353.86	221.425
80479482	930.622	302.934
80479515	490.274	364.197
80479549	433.502	411.595
80479582	440.626	410.168
80479615	440.75	409.36
80479648	431.387	414.208
80479682	439.499	407.067
80479715	439.713	404.931
80479748	438.951	404.894
80479782	440.217	397.82
80479815	447.602	408.835
80479848	431.673	406.553
80479882	443.32	404.902
80479915	448.114	401.435
80479948	454.712	402.766
80479982	459.017	406.127
80480015	453.497	408.312
80480048	451.536	406.547
80480082	456.673	411.124
80480115	457.021	407.305
80480148	452	408.305
80480181	452.072	391.057
80480215	500.286	413.174
80480248	924.94	345.38
80480281	1157.22	345.632
80480315	1162.58	344.805
80480348	1162.61	347.149
80480381	1162.03	347.243
80480415	1155.3	346.317
80480448	1122.13	346.182
80480481	609.434	315.68
80480515	322.269	262.381
80480548	301.725	278.673
80480581	311.07	299.885
80480614	312.556	295.825
80480648	307.295	294.16
80480681	309.45	294.135
80480703	303.184	293.07
80480703	303.184	293.07
80480703	303.184	293.07
80480814	575.918	326.524
80480848	572.427	328.798
80480881	569.948	329.818
80480914	566.952	338.182
80480948	565.651	339.163
80480981	566.74	340.48
80481014	566.672	338.324
80481047	566.469	338.668
80481081	569.998	338.143
80481114	563.975	334.491
80481147	569.546	337.047
80481181	570.769	341.211
80481214	564.827	338.045
80481247	558.974	337.75
80481281	609.26	344.255
80481314	1002.87	316.719
80481347	1239.95	324.807
80481381	1245.57	332.366
80481414	1246.57	332.058
80481447	1244.4	332.114
80481480	1243.77	331.597
80481514	1244.7	330.271
80481547	1244.2	331.103
80481580	1244.91	329.718
80481614	1250.29	334.346
80481647	1244.45	331.901
80481680	1243.17	331.025
80481714	1248.84	332.878
80481747	1011.25	328.479
80481780	871.858	325.163
80481814	870.403	325.695
80481847	871.186	324.216
80481880	842.925	315.973
80481914	nan	nan
80481958	nan	nan
80481991	nan	nan
80482013	nan	nan
80482047	nan	nan
80482080	nan	nan
80482113	nan	nan
80482147	1191.45	352.635
80482180	1149.03	338.522
80482213	1166.79	389.189
80482258	nan	nan
80482291	nan	nan
80482324	nan	nan
80482347	nan	nan
80482380	nan	nan
80482413	1031.93	413.823
80482446	1154.35	362.207
80482480	1134.96	364.933
80482513	1129.86	367.176
80482546	1128.09	361.966
80482580	1125.83	364.413
80482613	1124.36	365.674
80482646	1137.82	370.88
80482680	1447.72	422.043
80482713	1472.86	443.807
80482713	1472.86	443.807
80482713	1472.86	443.807
80482813	1477.25	432.448
80482846	1478.44	432.844
80482879	1477.18	427.711
80482913	1475.05	422.409
80482946	1477.75	429.933
80482979	1471.29	425.394
80483013	1467.05	418.299
80483046	1473.95	420.383
80483079	1010.61	401.149
80483113	677.731	399.766
80483146	660.798	414.393
80483179	662.222	418.121
80483213	672.951	414.294
80483246	670.934	416.424
80483279	671.718	417.425
80483313	668.655	416.406
80483346	667.19	416.867
80483379	892.325	335.223
80483412	1157.53	298.994
80483446	1185.37	283.151
80483479	1196.4	277.104
80483512	1194.22	268.144
80483546	1189.1	271.255
80483579	1191.58	265.397
80483612	1191.79	263.439
80483646	1187.09	257.842
80483679	1188.09	268.116
80483712	1191.2	259.657
80483746	1177.45	273.398
80483779	903.839	319.625
80483812	827.763	321.737
80483845	827.228	324.653
80483879	827.64	325.039
80483912	822.31	327.352
80483945	824.289	326.178
80483979	829.461	326.702
80484012	829.329	332.033
80484045	820.074	328.684
80484079	818.745	329.591
80484112	814.874	330.948
80484145	814.94	333.224
80484179	817.662	332.7
80484212	810.755	332.319
80484245	812.104	331.363
80484278	809.677	334.909
80484312	811.688	335.252
80484345	808.253	334.797
80484378	829.678	340.079
80484412	1035.17	359.187
80484445	1069.51	372.213
80484478	1073.4	368.972
80484512	1073.35	366.582
80484545	1071.92	371.238
80484578	1076.3	371.333
80484612	1069.84	369.398
80484645	1072.93	368.785
80484678	1080.55	373.884
80484711	1078.53	372.316
80484711	1078.53	372.316
80484711	1078.53	372.316
80484811	1067.91	364.74
80484845	1066.27	366.868
80484889	1068.9	368.132
80484911	1069.26	368.427
80484945	1073.73	371.38
80484978	1081.62	378.983
80485011	1081.07	376.557
80485056	1074.61	377.353
80485078	1078.53	377.551
80485111	1080.2	373.919
80485145	1076.41	373.781
80485178	1075.4	375.746
80485211	1082.55	374.808
80485244	1071.37	374.947
80485289	1084.33	377.598
80485311	1074.24	373.171
80485344	1069.51	368.713
80485378	1069.83	371.133
80485411	1077.7	372.119
80485455	1074.28	368.964
80485478	1077.82	371.354
80485522	1077.76	367.369
80485533	1076	366.873
80485555	1075.06	369.916
80485566	1073.01	372.771
80485589	1071.24	371.771
80485600	1067.67	373.364
80485622	1067.46	374.331
80485633	1072.34	370.157
80485655	1071.06	372.002
80485666	1078.74	372.768
80485689	1064.96	373.824
80485700	1060.18	373.186
80485722	1058.87	375.153
80485733	1054.92	376.362
80485755	1053	377.964
80485766	1055.37	381.073
80485788	1052.03	381.658
80485800	1053.87	380.105
80485822	1053.43	379.663
80485833	1051.26	378.865
80485855	1049.76	378.097
80485866	1050.74	377.024
80485888	1049.99	375.627
80485900	1048.12	377.015
80485922	1050.74	375.842
80485933	1053.27	375.487
80485955	1057.08	373.797
80485966	1055.65	375.605
80485988	1056.1	375.321
80485999	1050.87	375.471
80486022	1051.59	375.955
80486033	1052.93	370.436
80486055	1042.6	371.958
80486066	1005.33	382.989
80486088	907.661	367.251
80486099	891.879	366.755
80486122	nan	nan
80486133	nan	nan
80486155	nan	nan
80486166	nan	nan
80486188	nan	nan
80486199	nan	nan
80486221	nan	nan
80486233	nan	nan
80486255	nan	nan
80486266	nan	nan
80486288	nan	nan
80486299	796.771	659.932
80486321	nan	nan
80486333	nan	nan
80486355	974.419	366.692
80486388	951.441	340.676
80486421	951.391	348.065
80486455	961.053	336.048
80486488	957.22	342.059
80486521	962.747	346.459
80486555	967.277	349.048
80486588	957.074	353.29
80486621	972.359	350.611
80486655	999.581	455.169
80486688	nan	nan
80486710	nan	nan
80486710	nan	nan
80486710	nan	nan
80486821	nan	nan
80486854	nan	nan
80486888	nan	nan
80486921	nan	nan
80486954	nan	nan
80486988	nan	nan
80487021	nan	nan
80487054	1006.5	390.549
80487088	1030.29	341.955
80487121	1026.14	341.213
80487154	1033.48	338.96
80487187	1039.59	341.264
80487221	1035.2	347.17
80487254	1287.3	341.65
80487287	1426.99	343.176
80487321	1428	340.286
80487354	1431.39	346.855
80487387	1426.76	341.765
80487421	1428.67	344.938
80487454	1432.43	339.954
80487487	1430.76	338.189
80487521	1432.85	335.763
80487554	1423.92	338.982
80487587	1419.91	338.185
80487620	1428.74	337.018
80487654	1078	331.332
80487687	791.635	352.242
80487720	796.091	354.596
80487754	797.206	351.795
80487787	793.368	354.044
80487820	787.424	354.708
80487854	789.796	352.04
80487887	789.139	354.709
80487920	795.021	353.357
80487954	645.066	366.742
80487987	572.472	365.481
80488020	562.489	366.019
80488053	557.715	369.15
80488087	562.208	364.922
80488120	552.363	366.101
80488153	554.49	367.351
80488187	560.503	366.12
80488220	557.891	366.094
80488253	561.077	361.362
80488287	558.867	359.378
80488320	792.194	352.33
80488353	1214.27	350.156
80488387	1234.85	357.947
80488420	1235.28	356.755
80488453	1232.37	358.08
80488486	1232.26	357.833
80488520	1226.47	358.219
80488553	1228.83	356.161
80488586	1233.5	359.607
80488620	1229.82	355.46
80488653	1222.88	357.057
80488686	1229.55	357.43
80488709	1232.75	361.629
80488709	1232.75	361.629
80488709	1232.75	361.629
80488797	nan	nan
80488856	nan	nan
80488879	nan	nan
80488912	nan	nan
80488945	nan	nan
80488979	nan	nan
80489012	nan	nan
80489045	1010.01	261.537
80489078	1025.05	305.688
80489112	1238.59	294.348
80489145	1477.13	254.649
80489178	1453.74	257.251
80489212	1449.41	260.745
80489245	1423.91	274.207
80489278	1422.45	269.741
80489312	1424.8	273.621
80489345	1419.66	269.536
80489378	1421.82	268.863
80489412	1422.57	278.998
80489445	1417	274.374
80489478	1415.89	275.174
80489511	1410.91	273.371
80489545	1049.58	309.658
80489578	935.575	331.675
80489611	933.22	332.543
80489645	931.8	331.669
80489678	936.035	328.538
80489711	932.106	328.221
80489745	930.536	330.934
80489778	933.009	330.312
80489811	935.299	326.308
80489845	930.398	328.756
80489878	924.64	330.042
80489911	930.459	328.899
80489944	925.717	328.076
80489978	924.826	328.822
80490011	927.906	331.215
80490044	926.341	330.702
80490078	929.616	332.766
80490111	930.324	333.536
80490144	769.974	374.192
80490178	709.643	394.165
80490211	704.656	390.089
80490244	703.761	389.437
80490278	711.869	389.464
80490311	712.298	391.83
80490344	706.587	390.423
80490378	699.222	390.699
80490411	712.093	392.071
80490444	708.685	393.754
80490477	710.054	393.846
80490511	712.774	393.443
80490544	706.902	397.084
80490577	707.224	391.455
80490611	710.519	393.046
80490644	717.324	389.758
80490677	714.681	392.843
80490711	711.529	396.471
80490722	711.172	395.936
80490722	711.172	395.936
80490722	711.172	395.936
80490844	895.558	385.099
80490877	1076.05	360.056
80490910	1083.75	363.229
80490944	1079.84	359.44
80490977	1078.98	360.549
80491010	1106.88	364.718
80491044	1378.86	343.358
80491077	1447.66	338.131
80491110	1450.14	331.842
80491144	1457.37	327.002
80491177	1428.13	322.503
80491210	1429.19	323.42
80491244	1448.38	331.089
80491277	1443.72	335.714
80491310	1419.55	336.141
80491343	1426.12	336.301
80491377	1426.28	333.59
80491410	1429.85	344.515
80491443	1033.51	330.284
80491477	982.733	330.871
80491510	982.471	329.208
80491543	981.545	329.984
80491577	981.248	332.708
80491610	981.042	334.112
80491643	979.338	336.659
80491677	977.227	337.177
80491710	733.788	366.852
80491743	664.717	374.505
80491776	663.361	371.625
80491810	665.149	370.167
80491843	662.717	369.427
80491876	661.529	371.611
80491910	660.986	371.152
80491943	664.865	374.481
80491976	666.491	375.952
80492010	664.966	376.614
80492043	662.312	380.465
80492076	661.282	381.226
80492110	663.975	382.419
80492143	660.442	378.839
80492176	658.55	378.467
80492210	766.954	389.033
80492265	1292.57	389.736
80492298	1293.66	385.056
80492332	1291.22	390.479
80492365	1288.95	381.818
80492398	1282.56	382.854
80492432	1284.74	386.297
80492465	1285.73	384.308
80492498	1284.85	381.761
80492532	1286.21	379.323
80492565	1284.86	378.569
80492598	1288.97	382.054
80492631	1287.04	378.199
80492665	1288.32	380.555
80492698	1221.32	372.819
80492731	1090.93	424.061
80492731	1090.93	424.061
80492731	1090.93	424.061
80492831	nan	nan
80492865	nan	nan
80492898	712.657	496.268
80492931	706.581	384.848
80492965	670.714	359.662
80492998	746.247	376.525
80493031	768.91	401.181
80493064	760.693	401.857
80493098	757.775	399.027
80493131	761.511	400.441
80493164	761.436	400.779
80493198	760.637	398.591
80493231	759.278	403.636
80493264	761.738	402.425
80493298	760.32	401.788
80493331	761.207	405.256
80493364	766.899	403.641
80493398	757.491	403.233
80493431	750.037	391.956
80493464	759.277	401.211
80493497	758.544	399.961
80493531	757.025	401.819
80493564	742.722	394.077
80493597	759.901	394.957
80493631	741.534	385.033
80493664	742.726	387.995
80493697	742.852	387.078
80493731	730.733	389.591
80493764	751.214	399.115
80493797	753.217	398.395
80493831	754.834	395.825
80493864	754.412	394.96
80493897	739.186	384.589
80493930	747.101	387.492
80493964	742.331	391.969
80493997	753.715	396.169
80494030	753.89	400.656
80494064	753.414	400.721
80494097	750.996	390.658
80494130	738.504	390.746
80494164	749.36	394.661
80494197	744.35	386.215
80494230	752.338	399.657
80494264	738.854	390.583
80494297	748.189	399.829
80494330	751.295	398.142
80494364	754.453	400.198
80494397	755.077	397.097
80494419	755.752	395.163
80494430	756.886	393.208
80494452	740.505	387.464
80494463	739.428	390.332
80494486	751.279	398.263
80494497	753.886	396.135
80494519	748.049	385.405
80494530	746.205	384.445
80494552	743.59	386.141
80494563	747.513	386.668
80494586	745.533	388.839
80494597	739.805	392.929
80494619	738.56	394.967
80494630	741.476	391.148
80494652	754.986	395.727
80494663	747.941	398.366
80494685	746.946	403.015
80494697	749.238	402.679
80494708	743.404	403.077
80494708	743.404	403.077
80494708	743.404	403.077
80494708	743.404	403.077
80494708	743.404	403.077
80494708	743.404	403.077
80494819	749.422	399.741
80494830	749.727	400.448
80494852	749.655	399.951
80494863	748.062	399.378
80494885	735.564	391.732
80494896	734.759	391.335
80494919	741.815	401.959
80494930	745.731	399.136
80494952	746.928	393.829
80494963	749.316	391.77
80494985	752.749	390.043
80494996	751.516	392.234
80495019	754.834	396.612
80495030	755.917	394.383
80495052	759.266	390.519
80495063	753.877	394.467
80495085	749.41	396.13
80495096	750.167	396.498
80495119	748.12	401.454
80495130	752.561	399.027
80495152	752.539	394.153
80495163	757.757	393.221
80495185	757.688	391.062
80495196	755.445	388.595
80495218	739.077	381.22
80495230	738.569	382.687
80495252	736.611	385.267
80495263	733.208	386.598
80495285	777.849	382.054
80495296	815.67	365.041
80495318	853.755	352.056
80495329	854.272	354.045
80495352	851.399	354.278
80495363	850.818	354.509
80495396	859.6	355.438
80495429	857.189	357.426
80495463	853.786	356.445
80495496	848.217	356.499
80495529	850.355	355.831
80495563	852.152	354.464
80495596	853.414	354.266
80495629	853.631	359.861
80495663	859.988	356.26
80495696	856.037	358.938
80495729	849.113	394.691
80495762	nan	nan
80495796	nan	nan
80495829	nan	nan
80495862	nan	nan
80495896	nan	nan
80495929	nan	nan
80495962	nan	nan
80495996	nan	nan
80496029	nan	nan
80496062	nan	nan
80496096	nan	nan
80496129	999.09	350.879
80496162	1000.05	344.29
80496195	1014.75	344.556
80496229	1011.17	345.039
80496262	1006.07	345.678
80496295	1004.92	347.448
80496329	1004.47	349.073
80496362	1000.07	350.441
80496395	999.502	352.29
80496429	995.66	348.776
80496462	993.59	351.898
80496495	989.068	348.777
80496529	995.129	349.158
80496562	991.595	344.064
80496595	993.5	343.933
80496628	992.624	341.55
80496662	993.033	338.546
80496695	1048.48	330.54
80496706	1121.73	328.893
80496706	1121.73	328.893
80496706	1121.73	328.893
80496828	1412.91	299.498
80496862	1417	296.314
80496895	1417.4	300.423
80496928	1419.88	294.897
80496962	1424.57	294.978
80496995	1427.38	300.608
80497028	1423	297.019
80497062	1426	290.177
80497095	1440.58	296.45
80497128	1439.43	299.209
80497161	1423.4	289.359
80497195	1413	304.513
80497228	1045.56	321.286
80497261	936.687	324.148
80497295	929.271	322.216
80497328	932.377	321.396
80497361	928.876	322.318
80497395	920.307	326.294
80497428	928.023	327.226
80497461	927.071	328.125
80497495	926.586	328.205
80497528	781.458	335.279
80497561	591.763	341.833
80497594	580.713	340.088
80497628	593.665	341.246
80497661	588.876	340.85
80497694	584.565	336.91
80497728	582.328	335.637
80497761	581.871	328.884
80497794	589.779	332.2
80497828	588.716	319.136
80497861	581.973	323.381
80497894	580.52	318.963
80497928	576.854	317.779
80497961	761.912	299.833
80497994	1100.85	276.164
80498027	nan	nan
80498061	nan	nan
80498094	nan	nan
80498127	nan	nan
80498161	nan	nan
80498194	nan	nan
80498227	nan	nan
80498261	nan	nan
80498294	1077.96	360.315
80498327	1075.07	330.147
80498361	1098.37	341.597
80498394	1093.53	338.501
80498427	1088.67	346.981
80498460	1084.78	346.133
80498494	1081.12	342.15
80498527	1080.69	346.202
80498560	1076.86	347.54
80498594	1080.88	348.971
80498627	1078.19	348.6
80498660	1081.91	347.58
80498694	1078.38	347.625
80498716	1079.67	344.451
80498716	1079.67	344.451
80498716	1079.67	344.451
80498827	1091.52	349.695
80498860	1083.19	349.486
80498893	1086.55	346.811
80498927	1085.9	347.807
80498960	1083.61	346.686
80498993	1306	362.448
80499027	1434.7	372.33
80499060	1454.67	392.215
80499093	nan	nan
80499127	nan	nan
80499160	nan	nan
80499193	nan	nan
80499227	nan	nan
80499260	nan	nan
80499293	908.098	566.979
80499326	835.971	317.469
80499360	859.825	328.937
80499393	848.777	334.021
80499426	852.033	340.18
80499460	846.184	339.695
80499493	850.617	338.521
80499526	853.639	336.891
80499560	852.827	338.553
80499593	855.203	336.916
80499626	851.85	338.509
80499660	851.082	338.307
80499693	848.831	340.816
80499726	854.671	338.507
80499760	848.13	339.649
80499793	850.819	339.522
80499826	847.684	342.432
80499859	852.459	337.12
80499893	851.325	336.19
80499926	902.51	356.07
80499959	nan	nan
80499993	nan	nan
80500015	nan	nan
80500063	nan	nan
80500097	nan	nan
80500130	nan	nan
80500163	988.538	369.314
80500197	989.22	311.315
80500230	1005.7	325.179
80500263	1007.07	317.648
80500297	1002.23	320.229
80500330	1002.57	323.913
80500363	999.315	321.643
80500396	991.362	324.201
80500430	989.662	327.199
80500463	990.137	326.803
80500496	986.501	327.724
80500530	993.506	329.182
80500563	997.5	325.976
80500596	999.534	327.066
80500630	997.359	326.615
80500663	1007.85	319.115
80500696	nan	nan
80500707	nan	nan
80500707	nan	nan
80500707	nan	nan
80500829	nan	nan
80500863	nan	nan
80500896	1038.85	477.559
80500929	942.913	317.805
80500963	939.923	314.491
80500996	950.448	318.596
80501029	945.935	324.042
80501063	945.312	321.89
80501096	945.489	325.82
80501129	934.774	326.984
80501163	935.464	325.845
80501196	936.961	321.078
80501229	935.989	323.373
80501262	929.116	324.457
80501296	931.372	323.031
80501329	933.388	323.113
80501362	936.71	323.68
80501396	935.384	322.644
80501429	933.598	324.473
80501462	932.298	322.45
80501496	925.351	321.509
80501529	927.114	320.047
80501562	924.944	319.698
80501596	922.127	321.307
80501629	931.746	319.697
80501662	930.581	320.068
80501695	931.803	319.765
80501729	931.176	321.015
80501762	932.92	321.309
80501795	931.771	318.753
80501829	937.288	318.716
80501862	931.858	321.548
80501895	928.105	319.183
80501929	925.424	319.072
80501962	925.786	322.162
80501995	926.267	322.409
80502029	928.754	320.839
80502062	930.721	319.852
80502095	924.516	325.879
80502129	928.838	321.541
80502162	923.431	320.533
80502195	929.28	326.535
80502228	926.135	321.594
80502262	959.708	320.02
80502295	nan	nan
80502328	nan	nan
80502361	nan	nan
80502383	nan	nan
80502430	nan	nan
80502464	nan	nan
80502497	nan	nan
80502530	nan	nan
80502541	nan	nan
80502564	nan	nan
80502575	nan	nan
80502597	nan	nan
80502608	nan	nan
80502630	nan	nan
80502641	nan	nan
80502664	645.787	410.388
80502675	631.084	368.659
80502697	643.102	371.286
80502708	651.81	374.481
80502719	652.051	374.493
80502719	652.051	374.493
80502719	652.051	374.493
80502719	652.051	374.493
80502719	652.051	374.493
80502719	652.051	374.493
80502830	652.561	354.627
80502841	637.746	358.114
80502863	644.239	376.648
80502875	650.447	374.095
80502897	649.306	372.418
80502908	643.931	371.442
80502930	635.918	354.18
80502941	639.927	355.792
80502963	649.25	370.725
80502974	647.455	370.737
80502997	647.057	372.88
80503008	646.88	373.899
80503030	648.037	371.045
80503041	657.582	370.962
80503063	662.543	369.917
80503074	660.554	370.64
80503097	658.748	371.95
80503108	663.48	371.652
80503130	662.705	372.549
80503141	654.107	371.703
80503163	655.51	371.355
80503174	652.925	372.126
80503197	650.193	370.758
80503208	653.131	370.132
[truncated: 54,956 more rows]

## Sheet: Exp1-sub5
timestamp	posx	posy
14:27:47
96015201	1069.68	536.872
96015234	1077.12	531.095
96015268	1073.4	526.202
96015301	1072.72	532.656
96015334	1065.5	541.95
96015368	1077.05	531.526
96015401	1067.95	535.602
96015434	1071.93	531.015
96015468	1077.15	534.101
96015501	1072.58	536.512
96015534	1178.44	515.431
96015568	1290.75	502.871
96015601	1291.5	507.675
96015634	1293.28	494.222
96015667	1285.2	507.222
96015701	1296.51	489.392
96015734	1302.92	489.56
96015767	1304.32	483.236
96015801	nan	nan
96015834	nan	nan
96015868	nan	nan
96015890	nan	nan
96015937	nan	nan
96015971	nan	nan
96016004	nan	nan
96016037	nan	nan
96016071	nan	nan
96016104	nan	nan
96016137	nan	nan
96016173	nan	nan
96016195	nan	nan
96016230	nan	nan
96016277	nan	nan
96016300	888.034	568.799
96016333	896.863	588.165
96016366	901.968	588.67
96016400	896.382	593.708
96016433	901.005	590.593
96016466	1112.04	511.606
96016500	1382.06	438.997
96016533	1370.03	447.263
96016566	1363.4	444.174
96016599	1361.59	443.913
96016633	1354.73	458.929
96016666	1353.49	454.728
96016699	1351.79	456.387
96016733	1359.11	461.345
96016766	1686.42	489.774
96016799	1678.06	489.368
96016833	1677.45	481.607
96016866	1675.55	487.71
96016899	1673.01	485.353
96016921	1676.15	474.457
96016921	1676.15	474.457
96016921	1676.15	474.457
96017032	1672.06	470.302
96017066	1690.1	261.068
96017099	1697.22	248.815
96017132	1691.46	253.535
96017166	1688.37	262.316
96017199	1678.04	268.519
96017232	1677.42	269.765
96017266	1680.37	268.445
96017299	1678.52	270.007
96017332	1669.35	270.754
96017366	1672.37	261.535
96017399	1645.22	257.772
96017432	1382	228.132
96017466	1353.45	223.649
96017499	1355.13	221.248
96017532	1358.05	221.42
96017565	1350.14	217.741
96017599	1354.1	215.592
96017632	1352.9	266.082
96017665	1380.49	645.972
96017699	1352.14	756.654
96017732	1346.24	756.03
96017776	1352.9	764.168
96017799	1349.17	764.853
96017832	1356.25	759.875
96017865	1348.45	765.28
96017899	1354.23	760.182
96017932	1355.27	759.823
96017976	1092.44	520.687
96018010	746.125	261.451
96018032	675.673	224.776
96018076	685.446	215.714
96018109	684.98	212.196
96018143	682.135	213.37
96018176	683.827	214.437
96018209	688.289	216.944
96018243	688.829	214.779
96018276	606.339	222.078
96018309	390.282	245.157
96018343	405.842	247.908
96018376	407.306	237.528
96018409	408.697	245.913
96018431	407.782	241.57
96018476	413.637	241.167
96018509	406.843	241.789
96018543	410.473	248.216
96018576	411.52	239.852
96018609	412.11	240.436
96018642	414.237	250.201
96018676	416.572	241.18
96018709	423.606	251.656
96018742	701.643	424.868
96018776	732.769	478.077
96018809	739.213	479.622
96018842	742.877	498.213
96018876	741.444	494.657
96018909	745.386	494.182
96018909	745.386	494.182
96018909	745.386	494.182
96018909	745.386	494.182
96019042	743.609	507.74
96019075	745.319	502.011
96019109	741.746	508.935
96019142	740.918	501.329
96019175	610.919	604.311
96019209	473.1	730.377
96019242	464.927	721.383
96019275	474.625	718.422
96019309	462.297	719.487
96019342	461.491	706.568
96019375	409.723	516.326
96019409	411.772	511.546
96019442	410.435	510.059
96019475	415.231	513.205
96019508	413.452	510.726
96019542	414.175	506.433
96019575	818.165	421.694
96019608	1249.67	377.294
96019642	1366.31	369.778
96019675	1362.93	361.681
96019708	1352.14	376.653
96019742	1362.14	366.299
96019775	1360.84	372.46
96019808	1364.56	371.521
96019842	1357.86	376.172
96019875	1359.44	376.014
96019908	1360.48	379.291
96019941	1361.29	370.474
96019975	1359.88	376.984
96020008	1357.76	379.787
96020041	1358.9	379.532
96020075	1352.83	373.803
96020108	1352.15	378.523
96020141	1353.35	376.879
96020175	1347.93	379.346
96020208	1341.06	386.168
96020241	1342.04	383.952
96020275	1343.99	386.218
96020308	1345.85	381.824
96020341	1312.7	380.019
96020375	1001.88	313.674
96020408	882.044	298.006
96020441	885.79	297.277
96020474	884.219	297.567
96020508	885.807	297.921
96020541	882.043	295.68
96020574	883.501	291.147
96020608	878.77	292.297
96020641	878.115	291.383
96020674	880.323	295.606
96020708	883.057	293.497
96020741	882.529	291.931
96020774	878.553	298.04
96020808	876.436	297.775
96020841	880.304	302.27
96020874	754.01	351.978
96020907	513.303	470.047
96020919	519.773	472.484
96020919	519.773	472.484
96020919	519.773	472.484
96021041	534.778	488.111
96021074	529.621	484.957
96021107	523.293	502.237
96021141	526.982	478.19
96021174	533.777	484.55
96021207	532.323	485.645
96021241	524.549	489.708
96021274	532.56	490.782
96021307	532.867	489.865
96021318	531.511	487.713
96021340	530.703	488.414
96021352	531.26	488.337
96021374	534.693	485.862
96021385	533.201	485.149
96021407	533.024	487.696
96021418	534.401	486.704
96021440	534.569	481.813
96021451	533.639	480.719
96021474	533.753	482.748
96021485	534.574	486.552
96021507	533.634	491.487
96021518	537.598	493.252
96021540	542.186	491.088
96021551	542.415	492.657
96021574	541.591	491.814
96021585	540.295	488.292
96021607	546.439	485.037
96021618	549.423	482.059
96021640	546.204	483.324
96021651	540.539	485.396
96021674	758.176	446.534
96021685	853.71	435.671
96021707	1003.32	428.811
96021718	1012.23	425.843
96021740	1008.67	427.78
96021751	1006.8	428.679
96021773	1004.7	429.818
96021785	1005.71	434.063
96021807	1007.95	433.612
96021818	1009.67	429.982
96021840	1008.93	430.426
96021851	1008.87	429.482
96021873	1006.67	430.996
96021884	1007	430.653
96021907	1010.19	428.945
96021918	1010.04	428.931
96021940	1011.21	426.581
96021951	1011.01	426.76
96021973	1010.29	429.798
96021984	1013.13	430.098
96022007	1012.81	427.977
96022018	1013.36	428.393
96022040	1024.04	424.041
96022051	1036.76	422.97
96022073	1054.26	406.262
96022084	nan	nan
96022107	nan	nan
96022118	nan	nan
96022140	1085.62	459.703
96022151	1062.3	421.155
96022173	1035.95	423.669
96022184	1030.5	427.144
96022206	1034.13	419.183
96022218	1029.66	416.01
96022240	1031.28	419.934
96022251	1034.02	421.537
96022273	1032.85	417.868
96022284	1032.01	418.125
96022306	1033.38	417.256
96022318	1036.84	416.779
96022340	1034.53	418.103
96022351	1031.99	418.609
96022373	1033.45	415.779
96022384	1031.87	415.677
96022406	1033.38	416.666
96022417	1032.82	414.139
96022440	1029.35	417.753
96022451	1050.74	420.681
96022473	1193.73	407.303
96022484	1293.68	390.09
96022506	1350.68	373.788
96022517	1346.82	376.332
96022540	1340.67	381.875
96022551	1338.25	381.115
96022573	1344.07	382.993
96022606	1344.06	382.075
96022639	1343.8	384.572
96022673	1338.68	386.558
96022706	1334.31	388.964
96022739	1335.29	388.648
96022773	1335.64	389.476
96022806	1335.53	385.884
96022839	1334.02	387.589
96022873	1332.33	389.821
96022906	1332.74	391.501
96022906	1332.74	391.501
96022906	1332.74	391.501
96022906	1332.74	391.501
96023039	1494.21	268.819
96023073	1491.59	259.429
96023106	1495.4	259.848
96023139	1541.24	255.484
96023172	1693.19	253.225
96023206	1712.58	242.991
96023239	1703.25	236.382
96023272	1704.22	236.344
96023306	1711.64	241.307
96023339	1702.8	240.889
96023372	1648.17	285.33
96023406	1417.76	627.565
96023439	1394.64	671.402
96023472	1408.71	670.189
96023506	1408.85	669.734
96023539	1404.48	665.681
96023572	1397.95	673.325
96023605	1390.26	686.888
96023639	1394.45	675.184
96023672	1394.24	680.821
96023705	1398.31	686.714
96023739	1395.14	695.21
96023772	1394.04	688.236
96023805	1398.82	682.365
96023839	1539.25	601.922
96023872	1640.41	554.653
96023905	1643.05	545.745
96023939	1645.62	543.277
96023972	1648.91	548.192
96024005	1651.8	542.822
96024038	1652.86	544
96024072	1656	548.241
96024105	1657.63	541.826
96024138	1660.55	528.263
96024172	1660.56	532.512
96024205	1659.74	526.719
96024238	1655.77	533.12
96024272	1662.89	530.826
96024305	1663.49	525.23
96024338	1665.02	529.704
96024372	1559.53	510.187
96024405	1364.52	504.984
96024438	1362.05	514.138
96024471	1374.11	501.643
96024505	1370.75	510.702
96024538	1365.68	519.764
96024571	1345.72	502.372
96024605	nan	nan
96024638	611.999	266.272
96024671	530.434	281.643
96024705	539.602	282.389
96024738	542.445	280.143
96024771	540.236	279.879
96024816	541.281	278.493
96024849	542.891	280.808
96024882	542.327	275.536
96024916	539.661	273.081
96024916	539.661	273.081
96025004	541.145	272.63
96025004	541.145	272.63
96025004	541.145	272.63
96025138	345.94	241.349
96025171	342.281	238.89
96025204	341.872	240.531
96025238	337.821	239.33
96025271	345.072	242.005
96025304	353.044	247.379
96025338	354.935	243.478
96025371	353.667	241.601
96025404	351.491	241.438
96025437	659.193	268.53
96025471	1109.21	274.502
96025504	1351.89	301.287
96025537	1340.5	302.985
96025571	1341.5	307.615
96025604	1338.63	311.872
96025637	1340.38	312.995
96025671	1339.08	317.584
96025704	1341.79	320.822
96025737	1341.57	321.564
96025771	1339.98	325.307
96025804	1343.15	327.386
96025837	1344.28	321.302
96025870	1340.1	325.581
96025904	1360.03	408.05
96025937	1378.72	499.954
96025970	1331.11	501.418
96026004	1338.84	490.839
96026037	1332.8	499.728
96026070	1334.54	498.479
96026104	1323.59	512.772
96026137	1329.45	501.794
96026170	1331.25	497.772
96026204	1327.04	505.757
96026237	1333.08	488.129
96026270	1335.61	491.591
96026303	1333.58	497.51
96026337	1326.83	504.088
96026370	1326.4	503.364
96026403	1329.16	499.575
96026437	1328.92	502.203
96026470	1305.49	483.958
96026503	1326.76	504.89
96026537	1331	505.098
96026570	1340.42	506.05
96026603	1335.11	513.866
96026637	1338.67	505.163
96026670	1333.44	507.308
96026703	1326.97	511.57
96026737	1317.81	497.452
96026770	1342.7	507.35
96026803	1313.41	495.301
96026836	1339.22	501.064
96026870	1308.78	495.852
96026903	1334.98	506.43
96026903	1334.98	506.43
96026903	1334.98	506.43
96026903	1334.98	506.43
96027036	1322.96	503.402
96027070	1335.78	502.645
96027103	1335.39	506.421
96027114	1329.63	505.494
96027136	1332.59	509.011
96027147	1335.65	507.931
96027170	1329.57	505.981
96027181	1330.51	505.978
96027203	1327.83	507.676
96027214	1329.43	507.899
96027236	1327.28	509.927
96027247	1326.93	512.292
96027269	1328.66	509.863
96027281	1326.14	510.044
96027303	1329.51	509.445
96027314	1328.5	510.033
96027336	1330.12	505.376
96027347	1332.55	504.753
96027369	1328.34	510.422
96027380	1328.83	511.942
96027403	1332.71	511.165
96027414	1333.45	513.12
96027436	1329.52	510.905
96027447	1328.11	503.022
96027469	1330.27	498.975
96027480	1331.25	500.15
96027503	1331.29	501.349
96027514	1331.56	504.49
96027536	1328.61	507.333
96027547	1328.72	506.825
96027569	1332.08	508.778
96027580	1330.86	513.082
96027603	1327.42	511.108
96027614	1326.29	508.385
96027636	1327.15	507.727
96027647	1328.23	507.323
96027669	1324.98	505.587
96027680	1320.31	509.914
96027702	1317.59	516.126
96027714	1322	503.788
96027736	1327.93	508.263
96027747	1327.81	513.731
96027769	1299.99	501.044
96027780	1278.39	477.126
96027802	1272.63	480.522
96027825	nan	nan
96027836	nan	nan
96027847	nan	nan
96027869	nan	nan
96027880	1171.94	444.646
96027902	1161.22	431.832
96027913	1171.41	454.803
96027936	1175.86	458.659
96027947	1176.59	461.156
96027969	1177.76	460.433
96027980	1180.33	459.976
96028002	1179.55	456.749
96028024	1182.34	456.827
96028047	1182.51	457.64
96028080	1180.81	451.8
96028113	1186.93	453.631
96028147	1183.7	453.451
96028180	1182.97	457.981
96028213	1188.08	456.187
96028247	1182.98	460.189
96028280	1184.3	455.223
96028313	1187.03	451.978
96028346	1308.83	330.883
96028380	1331.08	295.001
96028413	1324.79	294.107
96028446	1328.49	291.183
96028480	1325.92	288.654
96028513	1333.08	284.745
96028546	1338.31	280.029
96028580	1335.97	278.533
96028613	1335.22	280.586
96028646	1337.15	282.741
96028680	1337.84	283.506
96028713	1337.95	278.591
96028746	1357.17	284.049
96028779	1632.71	294.771
96028813	1619.56	297.583
96028846	1606.99	294.846
96028879	1612.77	290.057
96028913	1608.95	291.755
96028924	1608.17	291.095
96028924	1608.17	291.095
96028924	1608.17	291.095
96029046	1616.81	293.357
96029079	1618.9	290.111
96029113	1669.33	398.176
96029146	1637.19	557.234
96029179	1567.61	603.302
96029212	1533.52	540.96
96029246	1595.61	539.224
96029279	1599.98	545.021
96029312	1592.77	554.99
96029346	1595.76	548.55
96029379	1555.66	555.907
96029412	1299.69	511.279
96029446	1351.73	551.699
96029479	1357.36	538.918
96029512	1327.13	517.651
96029546	1290.63	509.706
96029579	1108.54	456.685
96029612	757.31	381.685
96029646	665.511	373.632
96029679	665.192	371.131
96029712	666.015	376.667
96029745	669.755	375.85
96029779	669.591	378.972
96029812	668.789	375.359
96029845	667.839	369.386
96029879	670.387	370.611
96029912	673.146	369.348
96029945	672.044	372.596
96029979	673.397	375.609
96030012	671.734	374.794
96030045	670.697	376.176
96030079	671.535	376.846
96030112	677.78	378.335
96030145	674.748	376.65
96030178	672.356	376.978
96030212	931.528	348.018
96030245	1195.32	330.689
96030278	1188.74	323.488
96030312	1181.98	332.677
96030345	1183.18	334.228
96030378	1180.51	341.445
96030412	1184.64	336.79
96030445	1189.96	332.148
96030478	1189.17	331.755
96030512	1191.2	329.347
96030545	1194.34	336.815
96030578	1194.47	334.914
96030611	1188.11	331.401
96030645	1188.56	334.025
96030678	1186.18	330.543
96030711	1186.87	332.853
96030756	1186.19	334.376
96030778	1190.41	335.243
96030811	1188.17	336.273
96030845	1195.09	339.931
96030878	1191.57	333.178
96030911	1189.57	333.662
96030911	1189.57	333.662
96030911	1189.57	333.662
96031011	1196	327.442
96031011	1196	327.442
96031011	1196	327.442
96031111	1189.92	333.842
96031144	1185.81	338.286
96031189	1190.46	331.441
96031211	1264.37	331.078
96031244	1387.49	336.7
96031278	1382.67	334.72
96031311	1384.21	330.543
96031344	1381.16	330.656
96031389	1382.04	331.41
96031411	1380.8	327.171
96031444	1380.18	326.994
96031489	1382.65	329.74
96031511	1381.57	327.538
96031544	1379.46	331.113
96031577	1382.33	331.433
96031611	1383.26	330.195
96031644	1377.62	331.892
96031688	1372.89	333.311
96031711	1374.92	333.845
96031755	1375.63	336.782
96031788	1374.58	332.892
96031822	1404.68	471.784
96031844	1393.47	541.261
96031888	1384.24	546.355
96031922	1358.95	539.532
96031955	1383.4	552.792
96031977	1383.89	551.769
96032010	1384.19	548.353
96032055	1386.59	546.855
96032077	1385.15	555.23
96032122	1387.45	550.935
96032155	1373.52	553.542
96032188	1385.43	543.464
96032221	1374.66	552.475
96032255	1379.24	555.359
96032288	1385.43	547.117
96032321	1384.48	545.503
96032355	1383.79	561.995
96032388	1359.49	705.741
96032421	1357.18	731.367
96032455	1354.64	729.243
96032488	1360.52	713.828
96032521	1356.2	711.606
96032555	1349.83	722.965
96032588	1351.31	718.914
96032621	1350.23	730.983
96032654	1349.75	720.674
96032688	1434.94	635.319
96032721	1597.63	490.416
96032754	1604.54	484.85
96032788	1605.09	487.651
96032821	1608.38	478.836
96032854	1612.22	468.668
96032888	1559.6	496.512
96032910	nan	nan
96032910	nan	nan
96032910	nan	nan
96033021	1578.7	372.648
96033054	1577.73	369.883
96033087	1286.79	380.172
96033121	786.32	385.466
96033154	512.343	412.958
96033187	486.517	419.335
96033221	488.914	420.346
96033254	490.186	428.711
96033287	494.285	422.073
96033321	490.808	423.19
96033354	495.412	420.104
96033387	497.255	417.017
96033421	497.18	418.88
96033454	498.351	421.244
96033487	497.144	420.243
96033521	458.399	493.88
96033554	397.842	753.442
96033587	396.174	773.259
96033620	399.768	771.224
96033654	427.111	794.819
96033687	410.014	771.258
96033720	404.599	764.466
96033754	399.748	769.125
96033787	405.757	777.057
96033809	406.91	786.465
96033842	404.226	766.058
96033887	403.693	767.31
96033920	406.016	775.755
96033954	483.679	767.328
96033987	904.3	569.335
96034020	1302.27	459.288
96034053	1325.62	459.525
96034087	1322.23	463.892
96034120	1323.46	463.497
96034153	1320.24	462.026
96034187	1324.68	464.692
96034220	1318.52	462.177
96034253	1321.58	459.127
96034287	1318.06	462.369
96034320	1321.41	467.8
96034353	1313.92	470.348
96034387	1316.14	462.446
96034420	1311.91	465.572
96034453	1315.83	463.725
96034486	1317.35	468.226
96034520	1322.31	466.025
96034553	1319.79	467.034
96034586	1319.75	467.032
96034620	1318.08	472.91
96034653	1316.72	474.752
96034686	1316.1	459.914
96034720	1316.1	476.949
96034753	1314.06	467.199
96034786	1317.29	468.105
96034820	1318.39	468.096
96034853	1319.81	470.622
96034886	1316.12	470.697
96034919	1314.61	473.957
96034919	1314.61	473.957
96034919	1314.61	473.957
96034919	1314.61	473.957
96034919	1314.61	473.957
96035019	1310.17	476.47
96035031	1311.42	476.32
96035053	1312.31	477.486
96035064	1311.79	479.737
96035086	1307.89	477.62
96035097	1307.43	476.887
96035119	1306.41	482.346
96035130	1304.47	483.149
96035153	1306.94	478.514
96035164	1306.21	479.063
96035186	1306.76	481.508
96035197	1308.26	481.009
96035219	1308.1	477.561
96035230	1306.72	475.688
96035253	1302.62	489.85
96035264	1302.54	491.819
96035286	1307.5	481.887
96035297	1307.56	480.034
96035319	1302.45	476.555
96035330	1277.2	470.126
96035353	1172.49	449.766
96035364	1130.48	438.38
96035386	1095.16	433.256
96035397	1094.16	430.274
96035419	1098.05	420.961
96035430	1096.92	421.692
96035452	1093.31	421.817
96035464	1092.36	422.454
96035486	1077.96	415.113
96035497	1076.21	415.58
96035519	1089.44	410.173
96035530	1087.32	401.217
96035552	1077.64	392.868
96035563	1061.96	394.969
96035586	1047.16	411.257
96035597	1069.24	395.159
96035619	1056.85	357.671
96035630	1056.99	360.118
96035652	1070.1	370.87
96035663	1073.6	369.864
96035697	1082.45	367.97
96035730	1075.52	360.822
96035763	1073.85	364.105
96035797	1073.17	363.189
96035830	1072.41	364.556
96035863	1072.26	366.016
96035897	1075.68	360.881
96035930	1074.22	363.15
96035963	1185.31	319.753
96035996	1317.4	260.443
96036030	1311.04	262.074
96036063	1312.89	265.516
96036096	1314.95	262.878
96036130	1313.78	257.129
96036163	1317.33	254.139
96036196	1317.7	258.605
96036230	1322.57	259.156
96036263	1328.4	252.173
96036296	1324.16	253.702
96036330	1328.88	252.536
96036363	1321.16	249.763
96036396	1399.42	293.922
96036430	1492.13	463.841
96036463	1484.5	466.519
96036496	1486.45	464.975
96036529	1485.15	458.973
96036563	1479.47	460.788
96036596	1480.75	464.674
96036629	1477.64	465.721
96036663	1479.59	461.597
96036696	1483.54	463.415
96036729	1477.6	459.233
96036763	1476.36	464.682
96036796	1476.81	458.019
96036829	1471.36	453.972
96036863	1442.41	503.053
96036896	1340.16	706.642
96036907	1345.34	723.897
96036907	1345.34	723.897
96036907	1345.34	723.897
96037007	1344.82	720.432
96037007	1344.82	720.432
96037007	1344.82	720.432
96037129	1348.14	720.268
96037162	1341.95	731.105
96037196	1345.18	730.387
96037229	nan	nan
96037262	nan	nan
96037296	nan	nan
96037329	635.632	619.752
96037362	665.038	563.877
96037395	679.116	568.931
96037429	680.939	565.162
96037462	678.895	569.958
96037495	674.461	571.07
96037529	672.027	569.262
96037562	676.047	571.54
96037595	674.854	572.213
96037629	673.049	575.243
96037662	676.578	576.56
96037695	674.95	574.991
96037729	673.499	570.621
96037762	636.918	564.998
96037795	368.921	527.932
96037828	394.878	527.985
96037862	395.231	529.055
96037895	390.42	529.746
96037928	378.854	519.254
96037962	386.802	521.8
96037995	382.612	517.761
96038028	381.666	519.042
96038062	385.333	516.992
96038095	386.093	515.851
96038128	383.192	512.312
96038162	378.576	516.262
96038195	384.252	513.427
96038228	378.498	485.247
96038262	382.064	241.371
96038295	388.599	237.822
96038328	391.137	240.07
96038361	388.955	235.027
96038395	389.125	234.429
96038428	384.127	234.743
96038461	382.545	232.525
96038495	389.725	232.539
96038528	394.703	234.498
96038561	832.427	253.321
96038595	1176.9	281.348
96038628	1332.03	316.839
96038661	1325.74	318.7
96038695	1320.28	315.935
96038728	1318.83	311.849
96038761	1319.94	312.009
96038794	1316.81	309.46
96038828	1318.44	317.59
96038861	1323.79	313.706
96038894	1323.6	318.404
96038905	1322.84	317.617
96038905	1322.84	317.617
96038905	1322.84	317.617
96039028	1327.37	316.187
96039061	1323.34	319.982
96039094	1325.39	320.802
96039128	1317.61	319.768
96039161	1314.62	323.826
96039194	1317.7	324.041
96039227	1318.86	326.821
96039261	1319.01	325.06
96039294	1315.01	325.211
96039327	1312.7	330.266
96039361	1314.89	328.846
96039394	1319.04	333.711
96039427	1319.45	333.168
96039461	1318.01	332.854
96039494	1319.18	332.107
96039527	1316.93	331.647
96039561	1316.41	335.207
96039594	1316.47	331.875
96039627	1320.49	334.175
96039661	1324.06	332.4
96039694	1324.09	332.597
96039727	1325.8	339.385
96039760	1326.8	333.553
96039794	1324.36	332.421
96039827	1320.42	334.071
96039860	1320.88	334.095
96039894	1323.58	338.127
96039927	1330.75	298.94
96039960	1336.44	188.309
96039994	1330.52	190.744
96040027	1330.55	188.104
96040060	1197.93	205.127
96040094	797.688	249.215
96040127	726.142	264.68
96040160	723.363	266.312
96040193	733.423	265.249
96040227	731.188	265.904
96040260	729.065	262.72
96040293	730.424	273.414
96040327	733.405	271.24
96040360	732.426	273.497
96040393	728.025	277.783
96040427	726.891	272.838
96040460	730.387	276.782
96040493	731.227	274.931
96040527	729.068	274.453
96040560	731.677	275.769
96040593	733.43	275.783
96040626	730.835	274.831
96040660	734.418	272.527
96040693	766.302	274.383
96040726	985.046	473.518
96040760	nan	nan
96040793	nan	nan
96040826	1351.11	298.605
96040860	1339.83	321.189
96040893	1336.81	318.725
96040915	1339.23	313.551
96040915	1339.23	313.551
96040915	1339.23	313.551
96041015	1336.48	308.26
96041015	1336.48	308.26
96041015	1336.48	308.26
96041126	1341	307.752
96041159	1340.71	310.265
96041193	1343.94	308.849
96041226	1339.4	307.894
96041259	1343.08	306.138
96041293	1342.13	308.804
96041326	1340.02	308.377
96041359	1340.45	308.635
96041393	1338.81	311.356
96041426	1338.95	308.832
96041459	1338.03	308.85
96041493	1341.35	305.687
96041526	1342.52	302.893
96041559	1342.17	308.259
96041592	1338.51	306.408
96041626	1340.28	305.345
96041659	1337.1	307.376
96041692	1333.97	307.371
96041726	1333.61	301.654
96041759	1339.36	303.809
96041792	1336.13	298.718
96041826	1339.03	302.688
96041859	1348.48	303.511
96041903	nan	nan
96041937	nan	nan
96041948	nan	nan
96041981	nan	nan
96042027	801.1	371.942
96042061	799.004	370.058
96042094	798.396	371.986
96042127	797.704	374.043
96042161	798.248	379.897
96042194	798.873	379.599
96042227	797.943	383.407
96042261	796.632	388.521
96042294	796.51	391.543
96042327	794.932	390.834
96042360	798.314	389.309
96042394	799.917	393.057
96042427	797.273	393.474
96042460	798.974	392.497
96042494	797.074	387.435
96042527	799.156	390.638
96042560	798.873	389.674
96042594	799.277	389.893
96042627	797.247	389.523
96042660	795.945	388.563
96042694	794.079	387.666
96042727	796.008	390.018
96042760	796.26	386.535
96042793	796.782	392.087
96042827	794.893	394.761
96042860	799.582	393.487
96042893	799.647	392.816
96042904	799.493	394.442
96042904	799.493	394.442
96042904	799.493	394.442
96043027	1322.6	336.201
96043060	1322.6	332.899
96043093	1324.25	334.503
96043127	1319.3	333.28
96043160	1315.98	334.381
96043193	1326.96	327.467
96043226	1324.56	326.907
96043260	1327.92	318.358
96043293	1329.21	321.978
96043326	1329.72	313.833
96043360	1332.87	309.481
96043393	1331.25	312.407
96043426	1330.44	313.556
96043460	1335.8	308.53
96043493	1326.86	309.054
96043526	1265.69	302.251
96043560	947.71	288.104
96043593	922.871	287.801
96043626	929.25	299.975
96043660	924.538	294.011
96043693	924.739	300.574
96043726	924.113	301.826
96043759	927.439	306.073
96043793	928.713	308.102
96043826	925.738	310.278
96043859	932.383	308.941
96043893	928.105	308.623
96043926	927.396	315.068
96043959	931.303	309.753
96043993	929.343	309.703
96044026	927.699	312.227
96044059	926.66	314.314
96044093	930.434	314.78
96044126	931.411	313.706
96044159	932.239	320.245
96044192	931.333	320.908
96044226	928.776	318.478
96044259	951.335	353.924
96044292	nan	nan
96044326	nan	nan
96044359	nan	nan
96044395	nan	nan
96044428	nan	nan
96044462	nan	nan
96044495	1213.8	336.105
96044528	1222.45	332.983
96044562	1222.98	333.513
96044595	1226.19	340.539
96044628	1225.64	339.188
96044662	1226.84	342.316
96044695	1224.3	344.001
96044728	1219.89	344.796
96044762	1222.21	344.52
96044795	1219.87	349.38
96044828	1219.03	348.149
96044861	1221.49	351.406
96044895	1221.85	345.301
96044906	1225.66	347.019
96044906	1225.66	347.019
96044906	1225.66	347.019
96044906	1225.66	347.019
96044906	1225.66	347.019
96044906	1225.66	347.019
96045006	1223.6	342.67
96045006	1223.6	342.67
96045006	1223.6	342.67
96045006	1223.6	342.67
96045006	1223.6	342.67
96045006	1223.6	342.67
96045117	1222.7	345.077
96045128	1221.26	345.559
96045150	1218.84	343.996
96045161	1218.41	345.67
96045183	1219.36	345.213
96045195	1219.82	344.061
96045217	1219.99	344.835
96045228	1219.42	344.995
96045250	1220.24	346.908
96045261	1222.39	345.844
96045283	1221.58	344.885
96045294	1219.52	346.306
96045317	1221.03	345.107
96045328	1222.72	343.948
96045350	1220.49	340.412
96045361	1226.79	338.774
96045383	1269.69	337.355
96045394	1295.28	336.447
96045417	1381.88	371.282
96045428	nan	nan
96045450	nan	nan
96045461	nan	nan
96045483	nan	nan
96045494	nan	nan
96045494	nan	nan
96045527	nan	nan
96045538	nan	nan
96045549	nan	nan
96045586	nan	nan
96045597	nan	nan
96045620	nan	nan
96045631	nan	nan
96045642	nan	nan
96045653	nan	nan
96045676	nan	nan
96045687	nan	nan
96045733	nan	nan
96045767	nan	nan
96045800	nan	nan
96045833	1117.74	364.223
96045867	1112.96	373.677
96045900	1117.47	367.057
96045933	1120.35	363.87
96045967	1124.84	361.984
96046000	1129.2	360.162
96046033	1121.67	357.251
96046066	1127.25	356.909
96046100	1126.49	363.326
96046133	1128.69	353.192
96046166	1130.2	354.8
96046200	1126.49	359.017
96046233	1125.31	364.706
96046266	1036.4	409.533
96046300	761.551	590.367
96046333	735.689	621.964
96046366	735.762	624.887
96046400	738.272	620.56
96046433	735.087	618.955
96046466	739.197	614.932
96046499	738.203	613.847
96046533	746.029	609.317
96046566	737.177	609.052
96046599	743.512	628.185
96046633	746.972	590.604
96046666	nan	nan
96046699	nan	nan
96046733	932.663	360.787
96046766	910.154	336.938
96046799	917.145	347.809
96046833	910.044	342.496
96046866	910.285	334.588
96046899	907.437	339.131
96046910	905.186	339.887
96046910	905.186	339.887
96046910	905.186	339.887
96047032	910.033	335.167
96047066	912.907	332.437
96047099	909.252	334.199
96047132	911.218	330.962
96047166	912.839	325.546
96047199	911.018	326.512
96047232	911.59	330.689
96047266	911.169	328.196
96047299	912.757	330.198
96047332	913.974	338.266
96047365	917.988	340.432
96047399	915.814	342.393
96047432	916.624	344.184
96047465	917.646	342.879
96047499	916.004	349.333
96047532	913.263	351.748
96047565	915.899	351.681
96047599	917.026	358.139
96047632	918.087	352.2
96047665	920.246	349.808
96047699	921.647	355.804
96047732	820.017	332.407
96047765	459.955	277.024
96047799	446.468	274.323
96047832	450.081	267.057
96047865	449.414	258.341
96047898	446.253	253.23
96047932	443.497	245.604
96047965	440.23	242.819
96047998	444.62	239.581
96048032	434.113	235.663
96048065	440.097	235.708
96048098	438.953	234.703
96048132	437.096	232.779
96048165	444.607	231.35
96048198	832.941	214.476
96048232	1043.68	208.249
96048265	1048.3	209.776
96048298	1049.47	209.552
96048331	1046.25	214.417
96048365	1046.38	211.208
96048398	1045.77	210.891
96048431	1052.03	201.421
96048465	1054.14	203.966
96048498	1079.22	203.778
96048531	nan	nan
96048565	nan	nan
96048598	nan	nan
96048631	1388.55	285.501
96048665	1379.64	284.697
96048698	1380.96	282.733
96048731	1379.72	285.753
96048764	1380.83	289.883
96048798	1389.22	285.111
96048831	1386.35	281.268
96048864	1380.49	284.262
96048898	1380.58	284.974
96048920	1384.61	294.235
96048920	1384.61	294.235
96048920	1384.61	294.235
96049031	1369.48	308.585
96049064	1365.48	314.856
96049098	1367.47	312.54
96049131	1368.32	317.085
96049164	1364.77	314.781
96049197	1365	316.853
96049231	1364.59	322.092
96049264	1369.16	319.056
96049297	1371.44	317.756
96049331	1365.25	317.285
96049364	1368.48	314.124
96049397	1367.4	312.166
96049431	1372.28	310.474
96049464	1369.45	306.514
96049497	1370.6	308.482
96049531	1369.84	307.583
96049564	1362.69	278.667
96049597	1342.53	250.049
96049631	1345.45	252.575
96049664	1342.71	248.336
96049697	1347.67	249.265
96049730	1350.24	249.982
96049764	1354.65	251.441
96049797	1353.03	253.155
96049830	1353.22	249.728
96049864	1352.49	251.28
96049897	1355.71	248.491
96049930	1351.88	248.013
96049964	1355.64	249.128
96049997	1351.64	252.865
96050030	1352.14	254.185
96050064	1353.7	254.275
96050097	1351.16	259.5
96050130	1351.76	263.466
96050163	1349.14	260.729
96050197	1347.22	259.052
96050230	1346.13	263.816
96050263	1346.1	269.553
96050297	1339.8	269.528
96050330	1344.91	272.596
96050363	1346.42	274.171
96050397	1343.42	277.654
96050430	1347.21	273.861
96050463	1342.4	277.27
96050497	1340.03	280.022
96050530	1336.76	282.823
96050563	1334.49	285.876
96050596	1334.63	285.392
96050630	1333.77	278.073
96050663	1333.1	278.737
96050696	1332.6	280.463
96050708	1334.8	278.584
96050730	1338.73	275.217
96050741	1339.16	276.282
96050763	1342.17	278.309
96050774	1342.02	278.616
96050796	1338.82	277.562
96050807	1339.32	278.528
96050830	1338.37	281.779
96050841	1335.81	281.994
96050863	1335.5	278.686
96050874	1335.7	277.606
96050896	1337.81	280.715
96050907	1339.69	282.572
96050918	1338.5	283.338
96050918	1338.5	283.338
96050918	1338.5	283.338
96050918	1338.5	283.338
96050918	1338.5	283.338
96050918	1338.5	283.338
96051030	nan	nan
96051041	nan	nan
96051063	nan	nan
96051085	nan	nan
96051096	nan	nan
96051107	nan	nan
96051129	1117.24	374.498
96051141	1124.11	316.873
96051163	1123.62	311.887
96051174	1125.33	318.247
96051196	1125.19	312.774
96051207	1127.08	306.942
96051229	1127.06	303.46
96051240	1124.75	302.33
96051263	1126.07	300.954
96051274	1128.84	298.421
96051296	1129.69	300.047
96051307	1127.84	301.88
96051329	1129.88	301.108
96051340	1129.34	300.439
96051363	1129.03	296.695
96051374	1123.46	295.682
96051396	1124.72	298.69
96051407	1126.66	294.581
96051429	1123.67	296.935
96051440	1125.76	298.489
96051463	1129.04	295.228
96051474	1127.35	296.377
96051496	1125.19	297.232
96051529	1125.8	296.559
96051562	1127.65	295.127
96051596	1129.99	298.087
96051629	1132.17	295.508
96051662	1134.22	297.847
96051696	1133.38	295.97
96051729	1133.49	298.46
96051762	1133.05	300.675
96051796	1137.2	300.772
96051829	1203.28	279.702
96051862	1300.56	222.728
96051896	1302.55	226.212
96051929	1303.07	223.364
96051962	1301.04	224.463
96051995	1299.8	226.645
96052029	1298.53	232.289
96052062	1092.93	238.635
96052095	754.611	254.448
96052129	742.005	250.925
96052162	745.261	254.337
96052195	746.49	251.211
96052229	740.275	257.387
96052262	745.161	259.492
96052295	744.05	255.795
96052329	742.459	254.213
96052362	742.992	258.284
96052395	741.243	262.563
96052429	740.857	265.982
96052462	739.166	272.501
96052495	737.333	271.958
96052528	711.313	266.857
96052562	427.233	243.43
96052595	420.969	254.662
96052628	421.967	247.924
96052662	424.806	241.75
96052695	424.994	242.213
96052728	423.028	245.806
96052762	424.643	244.548
96052795	430.432	240.48
96052828	428.15	239.813
96052862	428.703	235.879
96052895	427.776	235.79
96052906	428.713	235.345
96052906	428.713	235.345
96052906	428.713	235.345
96053028	nan	nan
96053061	1384.41	351.559
96053095	1392.52	391.138
96053128	1394.42	401.618
96053161	1399.14	403.112
96053195	1396.37	402.206
96053228	1397.24	410.557
96053261	1391.53	405.571
96053295	1392.35	408.782
96053328	1387.83	415.651
96053361	1384.82	412.541
96053394	1384.71	420.186
96053428	1384.29	419.252
96053461	1381.13	423.34
96053494	1381.59	417.664
96053528	1376.16	420.321
96053561	1366.18	443.463
96053594	1283.98	643.83
96053628	1278.21	695.541
96053661	1273.84	704.157
96053694	1277.2	694.571
96053728	1277.17	696.837
96053761	1009.4	560.324
96053794	687.095	453.663
96053828	677.387	453.911
96053861	682.153	456.349
96053894	682.888	452.193
96053927	684.985	451.69
96053961	682.963	449.261
96053994	681.285	451.648
96054027	624.42	461.836
96054061	347.684	506.868
96054094	358.336	507.286
96054127	359.708	504.285
96054161	366.331	510.672
96054194	360.464	507.326
96054227	362.613	511.073
96054261	365.91	504.225
96054294	368.698	510.811
96054327	366.983	509.427
96054360	362.682	507.575
96054394	360.399	502.218
96054427	368.233	504.922
96054460	369.986	505.467
96054494	367.47	507.874
96054527	367.568	511.973
96054560	367.318	507.466
96054594	386.958	488.555
96054627	nan	nan
96054660	519.354	410.478
96054694	554.238	402.022
96054727	553.657	400.239
96054760	559.614	401.777
96054793	563.462	405.304
96054827	562.97	399.209
96054860	559.465	400.009
96054893	558.161	401.147
96054905	558.604	401.627
96054905	558.604	401.627
96054905	558.604	401.627
96055004	559.723	401.332
96055004	559.723	401.332
96055004	559.723	401.332
96055127	558.821	406.821
96055160	564.106	403.769
96055193	563.616	404.732
96055226	561.741	405.32
96055260	565.33	406.217
96055271	565.622	404.111
96055293	566.299	402.984
96055304	565.989	404.031
96055326	563.59	401.004
96055338	564.04	399.746
96055360	566.678	402.141
96055371	568.751	402.397
96055393	566.403	401.102
96055404	563.66	405.824
96055426	563.03	405.239
96055437	562.787	401.629
96055460	564.258	407.005
96055471	567.663	409.503
96055493	568.818	408.147
96055504	571.684	403.821
96055526	571.298	402.771
96055537	569.905	405.035
96055560	568.26	403.371
96055571	568.065	404.073
96055593	563.921	407.448
96055604	568.224	406.496
96055626	573.243	407.842
96055637	568.553	408.76
96055660	572.555	407.614
96055682	nan	nan
96055693	nan	nan
96055715	nan	nan
96055726	nan	nan
96055748	nan	nan
96055759	nan	nan
96055782	845.005	422.725
96055793	845.148	425.018
96055804	848.656	418.286
96055826	861.758	420.786
96055837	863.704	420.81
96055859	864.126	415.8
96055870	862.414	416.231
96055893	864.393	420.435
96055904	860.472	422.019
96055926	861.588	420.487
96055948	864.382	421.154
96055959	863.621	421.308
96055970	863.53	418.873
96055993	861.798	421.74
96056004	862.194	422.175
96056026	866.794	422.866
96056037	864.857	427.088
96056059	861.726	428.023
96056093	864.416	424.689
96056126	867.347	426.268
96056159	867.276	428.08
96056192	864.603	427.828
96056226	866.253	428.717
96056259	864.901	429.195
96056292	867.446	431.644
96056326	869.868	433.57
96056359	735.393	395.558
96056392	658.177	358.594
96056426	658.057	355.746
96056459	654.391	354.758
96056492	655.727	352.67
96056526	655.532	356.157
96056559	588.949	400.065
96056592	390.871	525.07
96056625	392.174	521.949
96056659	396.06	530.652
96056692	398.091	520.198
96056725	395.683	514.704
96056759	398.101	517.898
96056792	397.905	515.449
96056825	397.271	372.463
96056859	383.07	267.597
96056892	394.147	263.215
96056903	392.02	262.851
96056903	392.02	262.851
96056903	392.02	262.851
96057025	387.845	250.979
96057059	386.454	246.479
96057092	387.005	246.325
96057125	403.882	246.676
96057158	887.855	241.226
96057192	1228.24	237.189
96057225	1271.32	234.454
96057258	1270.02	243.758
96057292	1266.79	237.501
96057325	1273.65	240.893
96057358	1269.41	245.105
96057392	1271.42	245.209
96057425	1272.7	245.244
96057458	1272.69	243.468
96057492	1271.51	247.241
96057525	1270.76	249.926
96057558	1265.21	250.21
96057591	1266.53	250.232
96057625	1264.97	252.703
96057658	1264.49	259.292
96057691	1263.83	260.974
96057725	1263.42	263.824
96057758	1260.68	272.217
96057791	nan	nan
96057825	nan	nan
96057858	nan	nan
96057880	nan	nan
96057926	nan	nan
96057960	nan	nan
96057993	nan	nan
96058015	nan	nan
96058049	nan	nan
96058095	474.975	247.878
96058129	498.25	286.361
96058162	487.022	275.753
96058195	490.291	272.138
96058229	491.455	271.903
96058262	488.64	267.492
96058295	488.429	262.802
96058328	486.553	258.912
96058362	484.931	258.674
96058395	486.553	257.053
96058428	486.836	251.494
96058462	556.658	294.631
96058495	775.306	468.622
96058528	782.394	488.551
96058562	784.356	494.176
96058595	788.581	497.472
96058628	780.123	501.662
96058662	777.331	507.3
96058695	786.718	493.758
96058728	788.412	493.209
96058761	787.237	493.803
96058795	785.227	495.298
96058828	788.379	494.821
96058861	787.186	491.8
96058895	795.136	494.212
96058906	790.969	493.962
96058906	790.969	493.962
96058906	790.969	493.962
96059028	792.34	494.392
96059061	788.157	490.937
96059095	787.502	494.19
96059128	791.427	493.593
96059161	787.851	493.125
96059195	787.061	489.949
96059228	792.876	492.232
96059261	791.269	494.49
96059294	790.189	494.286
96059328	793.087	490.336
96059361	791.242	496.094
96059394	789.865	493.914
96059428	792.859	498.247
96059461	788.79	496.702
96059494	787.849	497.616
96059528	788.972	499.768
96059561	789.407	500.789
96059594	788.426	502.011
96059628	787.64	501.705
96059661	789.847	498.511
96059694	786.886	498.347
96059727	789.626	500.732
96059761	792.013	501.286
96059794	790.326	501.806
96059827	793.734	501.25
96059861	798.107	499.855
96059894	794.047	498.659
96059927	789.387	504.777
96059961	791.766	508.115
96059994	791.073	507.38
96060027	793.616	501.755
96060061	790.498	505.097
96060094	793.428	508.787
96060127	795.322	506.354
96060160	792.37	508.244
96060194	794.423	507.954
96060227	795.868	489.734
96060260	nan	nan
96060294	nan	nan
96060316	nan	nan
96060350	nan	nan
96060397	836.803	430.813
96060419	839.931	421.281
96060453	843.844	424.586
96060497	846.167	420.307
96060531	843.784	419.524
96060564	840.621	421.991
96060586	843.247	423.728
96060630	838.636	423.485
96060653	840.968	418.483
96060686	844.667	424.332
96060719	850.091	422.58
96060753	846.261	418.824
96060786	848.59	423.603
96060819	843.441	427.667
96060853	845.074	426.132
96060886	844.524	424.088
96060908	762.014	430.152
96060908	762.014	430.152
96060908	762.014	430.152
96061019	393.556	473.11
96061063	395.617	473.916
96061086	395.42	473.66
96061119	398.492	476.634
96061152	397.195	470.815
96061197	400.433	468.502
96061219	401.812	473.128
96061263	398.16	470.522
96061297	398.884	471.89
96061330	400.85	469.357
96061363	401.625	471.46
96061397	399.907	475.766
96061430	402.534	473.856
96061463	401.901	475.258
96061496	396.882	474.582
96061530	399.428	475.67
96061563	396.91	479.33
96061596	373.2	498.417
96061630	370.795	516.716
96061663	373.125	515.941
96061696	369.495	519.857
96061730	364.095	520.649
96061763	365.562	520.85
96061796	365.751	519.812
96061830	362.348	514.605
96061841	362.644	513.798
96061863	365.149	514.532
96061874	364.959	515.345
96061896	368.913	517.224
96061907	368.246	518.67
96061930	370.075	517.359
96061941	371.095	516.411
96061963	369.055	518.582
96061974	367.033	517.094
96061996	367.156	519.201
96062007	367.947	519.854
96062029	371.261	520.987
96062041	373.238	521.422
96062063	374.651	521.945
96062074	374.46	522.495
96062096	371.797	519.836
96062107	382.299	516.692
96062129	413.207	502.372
96062140	425.524	494.437
96062163	nan	nan
96062174	nan	nan
96062196	nan	nan
96062207	nan	nan
96062207	nan	nan
96062230	nan	nan
96062241	nan	nan
96062278	1073.19	333.165
96062289	1079.04	342.58
96062311	1077.37	357.935
96062323	1079.15	355.445
96062345	1081.83	350.422
96062356	1080.02	352.489
96062378	1078	351.254
96062389	1079.3	347.74
96062423	1077.79	350.776
96062456	1079.94	346.819
96062489	1079.63	350.72
96062522	1073.79	352.484
96062556	1079.55	350.791
96062589	1075.09	353.287
96062622	1075.54	350.689
96062656	1075.26	352.729
96062689	1076.73	354.981
96062722	982.054	338.636
96062756	658.049	292.782
96062789	618.451	281.934
96062822	621.67	286.221
96062856	615.662	286.742
96062889	613.009	289.383
96062922	612.66	285.167
96062922	612.66	285.167
96062922	612.66	285.167
96063022	381.4	265.555
96063055	382.334	265.47
96063089	386.689	265.457
96063122	384.331	262.459
96063155	382.297	266.037
96063189	384.15	261.955
96063222	385.169	260.44
96063255	389.009	261.398
96063289	391.526	261.333
96063322	388.807	265.764
96063355	355.649	339.835
96063388	358.962	490.44
96063422	366.811	492.786
96063455	371.241	485.884
96063488	375.357	489.259
96063522	376.84	494.032
96063555	374.989	496.61
96063588	379.586	493.297
96063622	371.096	497.229
96063655	367.88	496.82
96063688	379.712	533.943
96063722	nan	nan
96063755	333.233	266.454
96063788	349.836	285.698
96063822	350.248	287.513
96063855	346.027	285.295
96063888	345.641	278.604
96063921	341.936	274.704
96063955	343.361	276.728
96063988	338.57	278.899
96064021	346.552	273.115
96064055	345.161	272.563
96064088	345.103	277.304
96064121	344.119	284.158
96064155	345.844	274.155
96064188	348.23	277.3
96064221	344.6	286.723
96064255	348.77	283.755
96064288	347.598	282.187
96064321	350.416	278.4
96064354	346.336	280.204
96064388	350.57	285.076
96064421	350.189	288.112
96064454	346.386	285.01
96064488	347.819	284.823
96064521	350.634	285.284
96064554	352.752	284.357
96064588	354.332	277.414
96064621	372.011	286.705
96064654	757.785	284.468
96064688	1093.38	583.223
96064721	1385.49	262.136
96064754	1418.87	303.914
96064787	1406.36	305.799
96064821	1403.69	308.067
96064854	1405.15	304.477
96064887	1407.67	308.59
96064910	1407.51	306.835
96064910	1407.51	306.835
96064910	1407.51	306.835
96065021	1413.03	303.302
96065054	1411.62	305.245
96065087	1406.02	307.394
96065121	1408.92	303.461
96065154	1401.79	312.863
96065187	1408.12	303.15
96065221	1407.85	301.058
96065254	1399.53	313.566
96065287	1116.46	460.484
96065320	935.484	572.898
96065354	939.815	571.566
96065387	935.666	573.718
96065420	937.405	576.25
96065454	936.125	576.698
96065487	934.134	578.726
96065520	930.433	576.451
96065554	931.421	575.441
96065587	933.247	577.477
96065620	935.433	579.065
96065654	936.019	575.025
96065687	933.95	569.705
96065720	930.965	573.697
96065753	934.809	573.618
96065787	928.389	577.232
96065820	640.103	679.312
96065853	420.405	745.448
96065887	432.447	747.9
96065920	435.697	744.86
96065953	431.971	751.178
96065987	439.302	764.296
96066020	423.718	744.364
96066053	438.528	740.959
96066087	424.127	743.111
96066120	433.881	748.814
96066153	415.014	734.645
96066186	nan	nan
96066231	nan	nan
96066242	nan	nan
96066275	nan	nan
96066321	488.536	741.733
96066355	483.192	746.528
96066388	483.033	742.75
96066421	492.825	724.964
96066455	477.976	699.468
96066488	480.81	697.747
96066521	492.645	742.152
96066554	486.205	725.207
96066588	480.553	697.313
96066621	480.385	710.438
96066654	492.475	739.72
96066688	484.59	740.46
96066721	635.53	546.543
96066754	831.044	426.444
96066788	841.67	423.23
96066810	836.543	423.654
96066821	839.351	424.945
96066843	839.674	424.087
96066854	842.282	423.616
96066876	848.795	422.295
96066888	847.417	423.311
96066910	841.618	426.839
96066910	841.618	426.839
96066910	841.618	426.839
96066910	841.618	426.839
96066910	841.618	426.839
96066910	841.618	426.839
96067010	852.367	422.342
96067021	850.617	418.379
96067043	850.942	418.388
96067054	850.163	420.384
96067076	851.703	420.2
96067087	853.327	423.702
96067110	853.718	422.885
96067121	852.485	421.567
96067143	851.196	420.835
96067154	855.945	420.711
96067176	852.436	420.378
96067187	854.09	417.717
96067210	857.768	421.375
96067221	856.773	422.21
96067243	856.975	422.357
96067254	857.084	422.782
96067276	900.039	420.576
96067287	931.845	412.982
96067309	983.495	393.915
96067321	1003.59	383.151
96067343	1028.29	387.031
96067354	1048.37	405.363
96067376	nan	nan
96067387	nan	nan
96067409	nan	nan
96067420	nan	nan
96067443	1078.55	321.818
96067454	1072.59	333.286
96067476	1075.78	344.497
96067487	1076.83	348.69
96067509	1086.01	343.007
96067520	1084.97	336.438
96067543	1084.62	333.397
96067554	1087.54	333.738
96067576	1086.6	336.386
96067587	1087.14	337.489
96067609	1090.7	337.295
96067643	1088.97	341.208
96067676	1086.74	332.224
96067709	1085.98	338.09
96067742	1091.06	342.64
96067776	1089.9	341.3
96067809	1088.44	341.432
96067842	1086.55	349.566
96067876	1085.77	345.645
96067909	1138.25	333.857
96067942	1351.85	284.034
96067976	1356.02	274.724
96068009	1352.5	275.384
96068042	1352.51	277.022
96068076	1357.04	273.702
96068109	1354.09	270.115
96068142	1353.26	269.125
96068175	1352.64	272.553
96068209	1351.99	269.932
96068242	1481.02	355.679
96068275	1619.83	548.842
96068309	1606.19	565.96
96068342	1603.4	560.933
96068375	1608.06	565.557
96068409	1601.73	566.537
96068442	1597.43	567.009
96068475	1599.77	570.952
96068509	1598.09	569.908
96068542	1598.27	573.401
96068575	1600.33	567.827
96068609	1600.87	564.546
96068642	1559.93	560.654
96068675	nan	nan
96068708	nan	nan
96068742	924.762	483.159
96068775	989.018	448.801
96068808	1014.53	444.368
96068842	1017.42	446.009
96068875	1017.2	450.633
96068908	1015.54	450.371
96068919	1013.91	450.456
96068919	1013.91	450.456
96068919	1013.91	450.456
96069042	1164.08	445.51
96069075	1280.65	455.749
96069108	1276.13	451.054
96069141	1272.9	458.237
96069175	1269.22	458.825
96069208	1271.36	457.408
96069241	1272.05	455.933
96069275	1273.61	460.889
96069308	1279.98	458.415
96069341	1279.02	458.032
96069375	1279.3	457.296
96069408	1279.07	456.936
96069441	1298.64	469.318
96069475	nan	nan
96069508	1614.71	552.76
96069541	1606.62	563.624
96069574	1605.91	568.459
96069608	1616.73	558.413
96069641	1623.5	554.947
96069674	1616.71	551.087
96069708	1606.28	554.485
96069741	1593.87	568.969
96069774	1607.33	563.541
96069808	1599.19	558.803
96069841	1608.22	554.491
96069874	1615.08	559.529
96069908	1601.44	555.222
96069941	1575.44	516.764
96069974	1609.55	541.315
96070007	1605.29	561.744
96070041	1601.66	569.895
96070074	1603.56	554.682
96070107	1602.85	555.718
96070141	nan	nan
96070174	nan	nan
96070207	1517.31	282.752
96070241	1512.41	282.445
96070274	1515.11	271.129
96070307	1515.78	266.418
96070341	1511.86	267.199
96070374	1514.86	266.111
96070407	1515.61	265.034
96070441	1510.91	267.865
96070474	1494.96	268.713
96070507	1088.87	319.447
96070540	995.352	324.528
96070574	1002.05	326.944
96070607	998.43	323.182
96070640	998.338	333.712
96070674	998.301	334.273
96070707	998.412	332.925
96070740	1002.33	340.672
96070774	1004.04	342.695
96070807	1004.6	343.378
96070840	1001.11	341.094
96070874	996.217	339.94
96070907	1003.64	343.932
96070918	1001.28	343.916
96070918	1001.28	343.916
96070918	1001.28	343.916
96071040	1001.71	347.137
96071073	1002.74	346.435
96071107	1004.54	342.902
96071140	999.552	351.099
96071173	1000.83	346.302
96071207	1001.11	352.072
96071240	1002.71	352.995
96071273	1000.14	354.036
96071307	1001.17	348.664
96071340	1001.27	351.943
96071373	1003.44	348.54
96071406	1005.06	345.021
96071440	1006.61	349.293
96071473	1008.14	354.796
96071506	927.991	438.484
96071540	732.762	716.225
96071573	662.81	837.665
96071606	672.452	825.898
96071640	671.677	823.747
96071673	673.723	822.655
96071706	680.147	819.242
96071740	684.205	813.072
96071773	681.031	820.413
96071806	681.513	816.197
96071839	675.169	815.553
96071873	677.244	811.113
96071906	692.769	764.178
96071939	699.515	776.412
96071973	694.083	761.558
96072006	691.24	744.816
96072039	nan	nan
96072073	nan	nan
96072106	710.063	376.408
96072139	726.168	397.748
96072173	724.752	401.361
96072206	719.587	400.48
96072239	720.516	404.401
96072273	715.872	402.629
96072306	714.511	399.438
96072339	717.456	400.711
96072372	715.373	403.648
96072406	718.398	402.083
96072439	717.368	404.381
96072472	669.694	427.035
96072506	419.15	523.243
96072539	394.071	542.712
96072572	393.088	528.851
96072606	395.962	539.24
96072639	400.235	537.49
96072672	400.203	543.393
96072706	396.273	535.899
96072739	395.72	537.992
96072772	394.296	535.684
96072805	396.512	536.717
96072839	402.147	542.395
96072872	397.528	535.545
96072905	399.201	536.513
96072905	399.201	536.513
96072905	399.201	536.513
96072905	399.201	536.513
96073039	395.28	532.933
96073072	397.833	536.989
96073105	400.91	538.323
96073139	401.419	535.481
96073172	404.681	532.868
96073205	402.454	531.038
96073238	402.754	533.513
96073272	609.107	629.516
96073305	713.621	752.785
96073338	706.123	756.845
96073372	710.877	755.009
96073405	702.947	761.804
96073438	707.009	761.552
96073472	708.489	765.413
96073505	709.268	766.558
96073538	715.488	756.801
96073572	711.159	765.434
96073605	713.893	765.638
96073638	846.637	766.915
96073672	nan	nan
96073705	nan	nan
96073738	1479.16	668.16
96073771	1466.95	677.805
96073805	1473.12	673.201
96073838	1475.19	670.89
96073871	1478.89	674.165
96073905	1472.87	673.868
96073938	1478.95	666.503
96073971	1474.77	556.193
96074005	1471.01	362.625
96074038	1465.61	364.954
96074071	1470.43	360.655
96074105	1472.16	359.682
96074138	1472.52	358.053
96074171	1471.19	359.846
96074204	1474.49	354.419
96074238	1470.33	360.364
96074271	1471.57	358.771
96074304	1475.17	357.637
96074338	1471.38	361.108
96074371	1472.47	357.008
96074404	1469.17	354.955
96074438	1469.12	357.141
96074471	1467.6	355.714
96074504	1468.97	358.013
96074538	1466.61	356.248
96074571	1469.35	359.87
96074604	1466.67	359.376
96074637	1464.24	362.042
96074671	1469.27	358.158
96074704	1464.84	359.074
96074737	1468.03	354.125
96074771	1466.73	358.353
96074804	1472.43	355.938
96074837	1475.33	355.4
96074871	1475.93	357.827
96074904	1471.63	358.258
96074904	1471.63	358.258
96074904	1471.63	358.258
96074904	1471.63	358.258
96074904	1471.63	358.258
96074904	1471.63	358.258
96074904	1471.63	358.258
96075026	1473.85	352.076
[truncated: 69,334 more rows]

## Sheet: Exp1-sub6
timestamp	posx	posy
18:09:34
109309042	959.295	540.269
109309076	963.335	544.606
109309109	950.884	556.764
109309142	953.473	558.744
109309176	957.725	552.408
109309209	955.11	556.833
109309242	954.316	554.614
109309276	951.152	556.892
109309309	947.643	553.513
109309342	954.823	542.883
109309376	950.833	547.738
109309409	948.616	545.133
109309442	952.712	549.095
109309475	949.658	546.828
109309509	952.013	537.741
109309542	1010.83	541.875
109309575	1227.55	542.51
109309609	1221.64	537.902
109309642	1236.19	538.021
109309675	1234.3	539.429
109309675	1234.3	539.429
109309675	1234.3	539.429
109309775	1225.63	531.357
109309809	1224.86	520.417
109309842	1231.28	551.465
109309875	1213.51	537.547
109309908	1224.99	540.498
109309942	1225.56	543.739
109309975	1225	534.081
109310008	1226.65	525.845
109310042	1225.26	534.887
109310075	1228.06	527.845
109310108	1233.28	529.946
109310142	1225.75	530.137
109310175	1234.32	532.138
109310208	1232.18	533
109310242	1235.74	519.981
109310275	1229.53	525.704
109310308	1232.74	526.313
109310341	1231.33	515.369
109310375	1232.99	521.699
109310408	1212.14	525.792
109310441	1219.22	533.986
109310475	1228.16	519.98
109310508	1230.83	511.315
109310541	1229.09	516.534
109310575	1231.5	520.028
109310608	1225.85	517.998
109310641	1222.52	525.711
109310675	1228.48	521.841
109310708	1237.93	526.439
109310741	1231.2	505.548
109310775	1228.77	531.158
109310808	1221.06	522.278
109310841	1228.75	522.067
109310874	1188.19	520.935
109310908	1024.52	529.229
109310941	979.853	505.064
109310974	977.442	508.268
109311008	981.706	515.658
109311041	983.81	513.159
109311074	978.834	513.738
109311108	974.265	504.627
109311119	980.92	513.29
109311141	983.769	517.544
109311163	977.47	516.152
109311174	973.855	518.367
109311196	982.626	524.024
109311208	985.392	521.297
109311230	981.645	517.391
109311241	982.032	526.09
109311252	983.074	528.463
109311274	985.393	527.242
109311296	978.927	556.081
109311307	975.747	552.819
109311330	978.756	530.859
109311341	980.533	531.416
109311363	982.917	533.332
109311374	983.077	537.346
109311385	984.733	533.169
109311407	983.327	528.905
109311430	980.248	527.209
109311441	979.97	529.576
109311463	987.081	536.715
109311474	986.474	534.286
109311485	988.815	533.418
109311507	985.944	525.927
109311530	984.53	529.945
109311541	984.54	536.35
109311563	983.333	530.728
109311574	987.527	531.193
109311596	984.174	531.332
109311607	981.677	528.595
109311629	980.748	525.75
109311641	977.954	530.219
109311663	980.633	536.542
109311674	979.632	532.397
109311674	979.632	532.397
109311674	979.632	532.397
109311674	979.632	532.397
109311674	979.632	532.397
109311674	979.632	532.397
109311774	976.05	568.738
109311796	978.078	526.768
109311807	977.489	521.841
109311829	969.806	517.112
109311863	969.994	525.17
109311896	982.251	527.644
109311929	969.403	527.413
109311963	970.821	518.694
109311996	963.283	520.655
109312029	971.346	527.31
109312062	971.145	516.508
109312096	973.156	520.767
109312129	970.081	520.881
109312162	1068.62	504.684
109312196	1259.07	516.908
109312229	1271.13	523.345
109312262	1269.71	537.091
109312296	1271.73	537.64
109312329	1270.78	524.64
109312362	1277.53	529.26
109312396	1278.45	523.43
109312429	1274.01	561.806
109312462	1280.41	517.162
109312495	1280.91	521.759
109312529	1281.95	529.563
109312562	1286.43	507.442
109312595	1273.31	502.842
109312629	1275.42	565.015
109312662	1280.67	555.255
109312695	1274.42	552.015
109312729	1266.6	547.967
109312762	1263.6	563.363
109312795	1258.76	585.239
109312829	1271.96	504.874
109312862	1280.2	519.81
109312895	1276.69	519.257
109312929	1273.7	518.666
109312962	1271.98	522.561
109312995	1268.66	504.805
109313028	1267.92	507.814
109313062	1267.28	518.864
109313095	1274.02	531.591
109313128	1254.6	524.465
109313162	1255.13	548.332
109313195	1251.97	521.123
109313228	1267.56	524.254
109313262	1267.59	520.235
109313295	1264.84	535.08
109313328	1211	582.599
109313362	805.008	585.388
109313395	599.256	564.495
109313428	617.607	572.25
109313461	614.917	553.973
109313495	616.979	578.839
109313528	625.844	561.312
109313561	618.001	582.249
109313595	614.868	562.142
109313628	723.775	555.755
109313661	nan	nan
109313672	nan	nan
109313672	nan	nan
109313672	nan	nan
109313795	782.076	544.236
109313828	780.928	553.357
109313861	782.895	537.063
109313894	784.284	549.039
109313928	793.016	551.531
109313961	789.733	547.673
109313994	788.609	555.352
109314028	790.609	554.324
109314061	769.237	571.359
109314094	864.306	556.673
109314128	1135.55	539.101
109314161	1173.94	537.099
109314194	1164.2	537.481
109314228	1145.17	538.957
109314261	1144.51	529.206
109314294	1164.39	548.536
109314328	1110.17	551.238
109314361	802.753	530.102
109314394	812.826	503.01
109314427	nan	nan
109314461	nan	nan
109314494	805.738	508.413
109314527	807.079	509.32
109314561	799.058	507.599
109314594	808.956	506.375
109314627	812	511.603
109314661	807.387	512.787
109314694	819.596	516.988
109314727	813.236	509.898
109314761	1000.47	530.23
109314794	1258.86	535.998
109314827	1267.24	528.002
109314860	1243.45	561.702
109314894	1240.73	545.285
109314927	1258.01	511.896
109314960	1244.37	562.285
109314994	1248.25	531.695
109315027	1249.46	522.826
109315060	1247.77	560.855
109315094	1258.86	517.389
109315127	1164.47	541.687
109315160	768.827	500.306
109315194	680.09	521.716
109315227	684.229	516.512
109315260	690.175	518.23
109315293	710.066	497.948
109315327	687.81	520.884
109315360	690.686	511.653
109315393	695.117	500.901
109315427	703.477	496.876
109315460	709.542	518.542
109315493	689.254	526.528
109315527	693.254	533.342
109315560	691.007	543.095
109315593	703.522	534.77
109315627	708.574	518.782
109315660	710.636	523.328
109315682	706.477	535.37
109315682	706.477	535.37
109315682	706.477	535.37
109315771	703.465	540.511
109315771	703.465	540.511
109315771	703.465	540.511
109315893	942.74	520.341
109315926	939.689	514.923
109315960	937.408	525.252
109315993	933.684	507.151
109316026	939.093	512.911
109316037	940.489	508.21
109316060	941.921	516.891
109316071	943.528	515.534
109316093	884.594	523.4
109316104	847.096	528.369
109316126	819.084	518.759
109316137	827.045	511.077
109316160	827.831	514.437
109316171	829.161	519.888
109316193	831.276	527.493
109316204	830.61	526.187
109316226	830.666	516.859
109316237	825.279	524.187
109316259	828.615	531.982
109316271	833.228	526.628
109316293	834.576	539.598
109316304	829.775	545.01
109316326	830.75	533.737
109316337	828.6	536.764
109316359	826.094	546.607
109316370	827.252	542.615
109316393	826.647	533.265
109316404	826.172	535.766
109316426	821.996	546.828
109316437	821.675	547.608
109316459	827.315	544.797
109316470	832.618	543.035
109316493	884.249	543.154
109316504	976.526	547.671
109316526	1092.85	537.218
109316537	1101.03	541.746
109316559	1091.17	543.672
109316570	1089.65	537.076
109316593	1087.02	535.046
109316604	1085.33	537.069
109316626	1085.96	538.674
109316637	1081.86	542.184
109316659	1078.04	544.017
109316670	1082.28	545.386
109316692	1079.23	552.979
109316704	1078.25	550.055
109316726	1092.31	554.738
109316737	1087.64	562.646
109316759	1085.36	564.464
109316770	1085.29	562.736
109316792	1090.2	567.21
109316803	1090.05	572.929
109316826	1093.17	567.167
109316837	1085.3	570.511
109316859	1087.45	577.951
109316870	1097.49	562.35
109316892	1091.57	568.253
109316903	1093.72	572.694
109316926	1096.19	575.641
109316937	1093.86	571.672
109316959	1083.04	578.214
109316970	1087.13	584.497
109316992	1094.17	588.114
109317003	1094.15	589.131
109317026	1105.07	576.025
109317037	1107.02	567.593
109317059	1082.16	588.309
109317070	1071.01	610.419
109317092	1084.9	606.268
109317103	1093.38	610.139
109317125	1103.84	619.512
109317137	1116.15	603.281
109317159	1104.62	606.191
109317170	1106.01	602.962
109317192	1091.37	631.185
109317203	1071.19	658.919
109317225	1003.47	886.577
109317237	965.659	909.455
109317259	865.831	815.141
109317270	877.432	829.291
109317292	994.042	860.252
109317303	986.503	865.683
109317325	1076.95	875.594
109317336	1084.17	871.414
109317359	933.597	838.661
109317370	930.563	842.366
109317392	914.781	799.583
109317403	920.59	797.624
109317425	904.755	891.236
109317436	nan	nan
109317459	nan	nan
109317470	646.388	1094.01
109317492	643.405	1103.68
109317503	646.965	1047.41
109317525	644.59	1024.04
109317536	643.082	1091
109317558	737.847	1057.79
109317570	738.978	1047.2
109317592	756.08	1047.86
109317603	760.471	1042.23
109317625	716.675	1033.21
109317636	723.093	1041.8
109317658	737.439	1079.89
109317658	737.439	1079.89
109317658	737.439	1079.89
109317658	737.439	1079.89
109317658	737.439	1079.89
109317658	737.439	1079.89
109317658	737.439	1079.89
109317769	662.695	1003.06
109317792	656.871	1043.78
109317803	694.185	1034.01
109317825	721.5	983.625
109317836	687.065	979.823
109317858	697.974	990.329
109317869	699.669	981.674
109317892	676.749	982.663
109317903	669.757	993.899
109317925	670.468	1011.68
109317936	676.093	1014.02
109317958	639.318	965.242
109317969	647.99	950.822
109317991	900.601	965.609
109318003	1016.67	961.659
109318025	1240.82	1008.52
109318036	1240.82	1008.52
109318058	1213.06	966.145
109318069	1213.06	966.145
109318091	1253.7	966.871
109318103	1253.7	966.871
109318125	1240.99	978.613
109318136	1240.99	978.613
109318158	1242.33	979.772
109318169	1242.33	979.772
109318191	1297.72	999.116
109318202	1297.72	999.116
109318225	1427.52	1013.98
109318236	1425.8	1044.18
109318258	1311.51	1061.12
109318269	1312.67	1026.51
109318291	1408.95	986.546
109318302	1408.95	986.546
109318325	nan	nan
109318336	nan	nan
109318358	1437.35	972.441
109318369	1437.35	972.441
109318391	nan	nan
109318402	nan	nan
109318425	1440.03	1037.38
109318436	1478.51	1038.77
109318458	1490.07	1056.02
109318469	1485.23	1061.51
109318491	1469.13	1069.23
109318502	1468.64	1062.47
109318524	1474.65	1056.91
109318536	1451.39	1052.05
109318558	1444.72	1066.3
109318569	1439.75	1076.23
109318591	1423.06	1081.21
109318602	1427.54	1081.03
109318624	1478.9	1131.48
109318635	1474.84	1135.15
109318658	1457.64	1114.11
109318669	1448.65	1107.51
109318691	1441.25	1088.86
109318702	1443.04	1076.42
109318724	1448.41	1042.45
109318735	1453.59	1048.81
109318758	1460.74	1033.16
109318769	1460.17	1034.04
109318791	1501.08	1110.83
109318802	1499.41	1112.39
109318824	1476.17	1038.06
109318835	1488.43	1044.44
109318858	1498.21	1040.31
109318869	1491.88	1038.36
109318891	1509.61	1028.86
109318902	1509.69	1025.01
109318924	1468.99	1060.5
109318935	1471.59	1053.62
109318957	1494	1018.59
109318969	1490.22	1027.31
109318991	1492.33	1044.19
109319002	1497.01	1051.03
109319024	1501.05	1055.65
109319035	1508.43	1058.98
109319057	1508	1054.2
109319068	1506.44	1057.76
109319091	1505.26	1050.27
109319102	1506.09	1047.6
109319124	1496.31	1059.49
109319135	1493.12	1044.85
109319157	1513.23	1010
109319168	1517.48	1006.9
109319191	1507.84	1012.71
109319202	1506.19	1009.66
109319224	1467.08	1032.39
109319235	1468.01	1037.72
109319257	1509.14	1019.77
109319268	1515.27	1011.69
109319291	1460.9	1003.04
109319302	1432.75	1007.06
109319324	1492.46	1034.14
109319335	1503.49	1036.13
109319357	1401.15	1036.29
109319368	1393.39	1043
109319390	1436.43	1060.72
109319402	1431.65	1052.45
109319424	1487.98	1059.65
109319435	1494.77	1073.41
109319457	1500.82	1078.12
109319468	1494.99	1069.65
109319490	1483.35	1109.35
109319501	1535.7	1129.95
109319524	1524.61	1081.33
109319535	1528.31	1073.37
109319557	1512.14	1071.35
109319568	1474.53	1064.61
109319590	nan	nan
109319601	nan	nan
109319624	618.941	1024.84
109319635	618.941	1024.84
109319657	628.472	1035.41
109319668	638.89	1042.04
109319668	638.89	1042.04
109319668	638.89	1042.04
109319668	638.89	1042.04
109319668	638.89	1042.04
109319668	638.89	1042.04
109319768	644.674	1085.53
109319790	653.034	1124.77
109319801	654.345	1129.84
109319823	650.232	1127.76
109319835	643.35	1122.16
109319857	624.42	1109.85
109319868	605.146	1113.12
109319890	529.572	1147.51
109319901	524.697	1156.38
109319923	523.19	1184.36
109319935	489.961	1223
109319957	492.897	1231.89
109319968	504.169	1223.01
109319990	495.734	1220.98
109320001	499.199	1217.86
109320023	477.713	1202.49
109320034	488.514	1185.17
109320057	499.093	1141.38
109320068	506.691	1137.93
109320090	518.686	1132.17
109320101	519.612	1128.86
109320123	507.021	1111.53
109320134	504.444	1112.46
109320157	505.439	1116.95
109320168	507.174	1113.04
109320190	543.35	1110.62
109320201	649.812	1117.1
109320223	1054.66	1193.73
109320234	1203.67	1230.59
109320256	1337.28	1267.34
109320268	1328.26	1261.58
109320290	1330.08	1242.47
109320301	1327.26	1231.98
109320323	1311.29	1220.85
109320334	1309.01	1247.93
109320356	1305.16	1255.29
109320368	1308.21	1238.88
109320390	1311.16	1239.32
109320401	1311.51	1249.73
109320423	1314.88	1239.72
109320434	1326.18	1247.32
109320456	1421.51	1242.08
109320467	1482.77	1188.56
109320490	1502.11	1157.43
109320501	1506.11	1142.74
109320523	1506.63	1147.96
109320534	1502.48	1148.18
109320556	1503.78	1130.71
109320567	1497.66	1127.53
109320590	1498.85	1124.79
109320601	1506.81	1121.02
109320623	1507.75	1116.53
109320634	1497.1	1099.23
109320656	1499.42	1086.7
109320667	1506.63	1094.98
109320690	1500.26	1104.1
109320701	1499.22	1104.68
109320723	1496.81	1103.96
109320734	1498.99	1101.45
109320756	1495.57	1111.87
109320767	1483.61	1114.61
109320789	1494.39	1098.1
109320801	1496.42	1092.31
109320823	1496.53	1091.86
109320834	1501.47	1101.67
109320856	1493.86	1105.09
109320867	1492.66	1110.39
109320889	1472.04	1110.48
109320900	1468.99	1108.13
109320923	1489.16	1121.64
109320934	1487.54	1116.31
109320956	1491.76	1097.57
109320967	1471.03	1121.49
109320989	1185.64	1178.26
109321000	880.173	1181.09
109321023	nan	nan
109321045	nan	nan
109321056	nan	nan
109321067	nan	nan
109321089	nan	nan
109321089	nan	nan
109321127	nan	nan
109321138	nan	nan
109321160	nan	nan
109321171	nan	nan
109321193	nan	nan
109321204	nan	nan
109321226	nan	nan
109321238	nan	nan
109321260	-75.2964	1071.05
109321271	nan	nan
109321293	nan	nan
109321304	nan	nan
109321326	nan	nan
109321338	nan	nan
109321338	nan	nan
109321370	nan	nan
109321381	nan	nan
109321407	nan	nan
109321429	nan	nan
109321429	nan	nan
109321440	nan	nan
109321463	nan	nan
109321489	nan	nan
109321489	nan	nan
109321522	nan	nan
109321533	nan	nan
109321555	nan	nan
109321567	nan	nan
109321589	nan	nan
109321600	nan	nan
109321622	nan	nan
109321633	nan	nan
109321655	nan	nan
109321666	nan	nan
109321666	nan	nan
109321666	nan	nan
109321666	nan	nan
109321666	nan	nan
109321666	nan	nan
109321766	nan	nan
109321766	nan	nan
109321766	nan	nan
109321766	nan	nan
109321766	nan	nan
109321766	nan	nan
109321866	nan	nan
109321889	nan	nan
109321900	nan	nan
109321922	nan	nan
109321933	nan	nan
109321955	nan	nan
109321966	nan	nan
109321988	nan	nan
109322000	nan	nan
109322022	nan	nan
109322033	nan	nan
109322055	nan	nan
109322066	nan	nan
109322088	nan	nan
109322099	nan	nan
109322122	nan	nan
109322133	nan	nan
109322155	nan	nan
109322166	nan	nan
109322188	nan	nan
109322199	nan	nan
109322222	nan	nan
109322233	nan	nan
109322255	nan	nan
109322266	nan	nan
109322288	nan	nan
109322299	nan	nan
109322322	nan	nan
109322333	nan	nan
109322355	nan	nan
109322366	nan	nan
109322388	nan	nan
109322399	nan	nan
109322421	nan	nan
109322433	nan	nan
109322455	nan	nan
109322466	nan	nan
109322488	nan	nan
109322499	nan	nan
109322510	nan	nan
109322533	nan	nan
109322555	nan	nan
109322566	nan	nan
109322588	nan	nan
109322599	nan	nan
109322621	nan	nan
109322632	nan	nan
109322655	nan	nan
109322666	nan	nan
109322688	nan	nan
109322699	nan	nan
109322721	nan	nan
109322732	nan	nan
109322755	nan	nan
109322766	nan	nan
109322788	nan	nan
109322799	nan	nan
109322821	nan	nan
109322832	nan	nan
109322855	nan	nan
109322866	nan	nan
109322888	nan	nan
109322899	nan	nan
109322921	nan	nan
109322932	nan	nan
109322954	nan	nan
109322966	nan	nan
109322988	nan	nan
109322999	nan	nan
109323021	nan	nan
109323032	nan	nan
109323054	nan	nan
109323065	nan	nan
109323088	nan	nan
109323099	nan	nan
109323121	nan	nan
109323132	nan	nan
109323154	nan	nan
109323165	nan	nan
109323188	nan	nan
109323199	nan	nan
109323221	nan	nan
109323221	nan	nan
109323254	nan	nan
109323265	nan	nan
109323288	nan	nan
109323299	nan	nan
109323310	nan	nan
109323332	nan	nan
109323354	nan	nan
109323365	nan	nan
109323387	nan	nan
109323399	nan	nan
109323421	nan	nan
109323432	nan	nan
109323454	nan	nan
109323465	nan	nan
109323487	nan	nan
109323487	nan	nan
109323521	nan	nan
109323532	nan	nan
109323554	nan	nan
109323565	nan	nan
109323576	nan	nan
109323598	nan	nan
109323621	nan	nan
109323632	nan	nan
109323654	nan	nan
109323665	nan	nan
109323665	nan	nan
109323665	nan	nan
109323665	nan	nan
109323665	nan	nan
109323665	nan	nan
109323754	nan	nan
109323787	nan	nan
109323798	nan	nan
109323820	nan	nan
109323832	nan	nan
109323843	nan	nan
109323865	nan	nan
109323887	nan	nan
109323898	nan	nan
109323920	nan	nan
109323932	nan	nan
109323954	nan	nan
109323965	nan	nan
109323987	nan	nan
109323998	nan	nan
109324020	nan	nan
109324020	nan	nan
109324054	nan	nan
109324065	nan	nan
109324087	nan	nan
109324098	nan	nan
109324109	nan	nan
109324131	nan	nan
109324154	nan	nan
109324165	nan	nan
109324187	nan	nan
109324198	nan	nan
109324220	nan	nan
109324231	nan	nan
109324254	nan	nan
109324265	nan	nan
109324287	nan	nan
109324287	nan	nan
109324320	nan	nan
109324331	nan	nan
109324353	nan	nan
109324365	nan	nan
109324376	nan	nan
109324398	nan	nan
109324420	nan	nan
109324431	nan	nan
109324453	nan	nan
109324464	nan	nan
109324487	nan	nan
109324498	nan	nan
109324520	nan	nan
109324531	nan	nan
109324553	nan	nan
109324553	nan	nan
109324587	nan	nan
109324598	nan	nan
109324620	nan	nan
109324631	nan	nan
109324642	nan	nan
109324664	nan	nan
109324687	nan	nan
109324698	nan	nan
109324720	nan	nan
109324731	nan	nan
109324753	nan	nan
109324764	nan	nan
109324786	nan	nan
109324798	nan	nan
109324820	nan	nan
109324820	nan	nan
109324853	nan	nan
109324864	nan	nan
109324886	nan	nan
109324897	nan	nan
109324909	nan	nan
109324931	nan	nan
109324953	nan	nan
109324964	nan	nan
109324986	nan	nan
109324997	nan	nan
109325020	nan	nan
109325031	nan	nan
109325053	nan	nan
109325064	nan	nan
109325086	nan	nan
109325086	nan	nan
109325120	nan	nan
109325131	nan	nan
109325153	nan	nan
109325164	nan	nan
109325175	nan	nan
109325197	nan	nan
109325219	nan	nan
109325231	nan	nan
109325253	nan	nan
109325264	nan	nan
109325286	nan	nan
109325297	nan	nan
109325319	nan	nan
109325331	nan	nan
109325353	nan	nan
109325364	nan	nan
109325386	nan	nan
109325397	nan	nan
109325419	nan	nan
109325430	nan	nan
109325453	nan	nan
109325464	nan	nan
109325486	nan	nan
109325497	nan	nan
109325519	nan	nan
109325530	nan	nan
109325553	nan	nan
109325564	nan	nan
109325586	nan	nan
109325597	nan	nan
109325619	nan	nan
109325630	nan	nan
109325652	nan	nan
109325664	nan	nan
109325664	nan	nan
109325664	nan	nan
109325664	nan	nan
109325664	nan	nan
109325664	nan	nan
109325764	nan	nan
109325786	nan	nan
109325797	nan	nan
109325808	nan	nan
109325819	nan	nan
109325856	nan	nan
109325867	nan	nan
109325889	nan	nan
109325900	nan	nan
109325922	nan	nan
109325933	nan	nan
109325955	nan	nan
109325966	nan	nan
109325977	nan	nan
109325988	nan	nan
109326026	nan	nan
109326037	nan	nan
109326048	nan	nan
109326048	nan	nan
109326071	nan	nan
109326107	nan	nan
109326118	nan	nan
109326140	nan	nan
109326151	nan	nan
109326151	nan	nan
109326184	nan	nan
109326195	nan	nan
109326206	nan	nan
109326233	nan	nan
109326255	nan	nan
109326277	nan	nan
109326288	nan	nan
109326310	nan	nan
109326321	nan	nan
109326332	nan	nan
109326355	nan	nan
109326366	nan	nan
109326388	nan	nan
109326399	nan	nan
109326421	-271.688	1158.67
109326432	-271.688	1158.67
109326455	-291.103	1142.31
109326466	-291.103	1142.31
109326488	nan	nan
109326499	nan	nan
109326521	-132.34	1104.96
109326532	-109.061	1116.54
109326555	nan	nan
109326566	nan	nan
109326588	26.2275	942.254
109326599	26.2275	942.254
109326621	7.10375	948.773
109326632	7.10375	948.773
109326654	-109.878	1019.67
109326666	-109.878	1019.67
109326688	nan	nan
109326699	nan	nan
109326721	nan	nan
109326732	nan	nan
109326754	nan	nan
109326765	nan	nan
109326788	nan	nan
109326799	698.785	902.166
109326821	nan	nan
109326843	nan	nan
109326854	nan	nan
109326865	nan	nan
109326877	nan	nan
109326899	nan	nan
109326921	nan	nan
109326932	nan	nan
109326943	nan	nan
109326966	nan	nan
109326966	nan	nan
109326999	nan	nan
109327010	nan	nan
109327032	nan	nan
109327043	nan	nan
109327054	nan	nan
109327077	nan	nan
109327099	nan	nan
109327110	nan	nan
109327132	nan	nan
109327143	nan	nan
109327169	nan	nan
109327191	nan	nan
109327202	nan	nan
109327202	nan	nan
109327236	nan	nan
109327247	nan	nan
109327273	nan	nan
109327295	nan	nan
109327295	nan	nan
109327306	nan	nan
109327329	nan	nan
109327351	nan	nan
109327362	nan	nan
109327373	nan	nan
109327396	nan	nan
109327418	nan	nan
109327429	nan	nan
109327451	nan	nan
109327462	nan	nan
109327484	nan	nan
109327496	nan	nan
109327518	nan	nan
109327529	nan	nan
109327551	nan	nan
109327562	nan	nan
109327584	nan	nan
109327595	nan	nan
109327618	nan	nan
109327629	nan	nan
109327651	nan	nan
109327662	nan	nan
109327673	nan	nan
109327673	nan	nan
109327673	nan	nan
109327673	nan	nan
109327673	nan	nan
109327767	nan	nan
109327778	nan	nan
109327800	nan	nan
109327811	nan	nan
109327834	nan	nan
109327856	nan	nan
109327867	nan	nan
109327889	nan	nan
109327900	nan	nan
109327922	nan	nan
109327934	nan	nan
109327956	nan	nan
109327967	nan	nan
109327989	nan	nan
109328000	nan	nan
109328022	nan	nan
109328033	nan	nan
109328056	nan	nan
109328067	nan	nan
109328089	nan	nan
109328100	nan	nan
109328122	nan	nan
109328133	nan	nan
109328156	nan	nan
109328167	nan	nan
109328189	nan	nan
109328200	nan	nan
109328222	nan	nan
109328233	nan	nan
109328256	nan	nan
109328267	nan	nan
109328289	nan	nan
109328300	nan	nan
109328311	nan	nan
109328333	nan	nan
109328355	nan	nan
109328367	nan	nan
109328389	nan	nan
109328400	nan	nan
109328422	nan	nan
109328433	nan	nan
109328455	nan	nan
109328466	nan	nan
109328489	nan	nan
109328500	nan	nan
109328522	nan	nan
109328533	nan	nan
109328555	nan	nan
109328566	nan	nan
109328589	nan	nan
109328600	nan	nan
109328622	nan	nan
109328633	nan	nan
109328655	nan	nan
109328666	nan	nan
109328689	nan	nan
109328700	nan	nan
109328722	nan	nan
109328733	nan	nan
109328755	nan	nan
109328766	nan	nan
109328788	nan	nan
109328800	nan	nan
109328822	nan	nan
109328833	nan	nan
109328855	nan	nan
109328866	nan	nan
109328888	nan	nan
109328899	nan	nan
109328922	nan	nan
109328933	nan	nan
109328955	nan	nan
109328955	nan	nan
109328988	nan	nan
109328999	nan	nan
109329022	nan	nan
109329033	nan	nan
109329055	nan	nan
109329066	nan	nan
109329088	nan	nan
109329099	nan	nan
109329122	nan	nan
109329133	nan	nan
109329155	nan	nan
109329166	nan	nan
109329188	nan	nan
109329199	nan	nan
109329221	nan	nan
109329233	nan	nan
109329255	nan	nan
109329266	nan	nan
109329288	nan	nan
109329299	nan	nan
109329321	nan	nan
109329333	nan	nan
109329355	nan	nan
109329366	nan	nan
109329388	nan	nan
109329399	nan	nan
109329421	nan	nan
109329432	nan	nan
109329455	nan	nan
109329466	nan	nan
109329488	nan	nan
109329488	nan	nan
109329521	nan	nan
109329532	nan	nan
109329555	nan	nan
109329566	nan	nan
109329588	nan	nan
109329599	nan	nan
109329621	nan	nan
109329632	nan	nan
109329654	nan	nan
109329666	nan	nan
109329666	nan	nan
109329666	nan	nan
109329666	nan	nan
109329666	nan	nan
109329666	nan	nan
109329766	nan	nan
109329788	nan	nan
109329799	nan	nan
109329821	nan	nan
109329832	nan	nan
109329854	nan	nan
109329865	nan	nan
109329888	nan	nan
109329899	nan	nan
109329921	nan	nan
109329932	nan	nan
109329954	nan	nan
109329965	nan	nan
109329988	nan	nan
109329999	nan	nan
109330021	nan	nan
109330032	nan	nan
109330054	nan	nan
109330065	nan	nan
109330088	nan	nan
109330099	nan	nan
109330121	nan	nan
109330132	nan	nan
109330154	nan	nan
109330165	nan	nan
109330187	nan	nan
109330199	nan	nan
109330221	nan	nan
109330232	nan	nan
109330254	nan	nan
109330265	nan	nan
109330287	nan	nan
109330298	nan	nan
109330321	nan	nan
109330332	nan	nan
109330354	nan	nan
109330365	nan	nan
109330387	nan	nan
109330398	nan	nan
109330421	nan	nan
109330432	nan	nan
109330454	nan	nan
109330465	nan	nan
109330487	nan	nan
109330498	nan	nan
109330521	nan	nan
109330532	nan	nan
109330554	nan	nan
109330565	nan	nan
109330587	nan	nan
109330598	nan	nan
109330620	nan	nan
109330632	nan	nan
109330654	nan	nan
109330665	nan	nan
109330687	nan	nan
109330698	nan	nan
109330720	nan	nan
109330731	nan	nan
109330754	nan	nan
109330765	nan	nan
109330787	nan	nan
109330798	nan	nan
109330820	nan	nan
109330831	nan	nan
109330854	nan	nan
109330865	nan	nan
109330887	nan	nan
109330898	nan	nan
109330920	nan	nan
109330931	nan	nan
109330954	nan	nan
109330965	nan	nan
109330987	nan	nan
109330998	nan	nan
109331020	nan	nan
109331031	nan	nan
109331053	nan	nan
109331065	nan	nan
109331087	nan	nan
109331098	nan	nan
109331120	nan	nan
109331131	nan	nan
109331153	nan	nan
109331165	nan	nan
109331187	nan	nan
109331198	nan	nan
109331220	nan	nan
109331231	nan	nan
109331253	nan	nan
109331264	nan	nan
109331287	nan	nan
109331298	nan	nan
109331320	nan	nan
109331331	nan	nan
109331353	nan	nan
109331364	nan	nan
109331387	nan	nan
109331398	nan	nan
109331420	nan	nan
109331431	nan	nan
109331453	nan	nan
109331464	nan	nan
109331486	nan	nan
109331498	nan	nan
109331520	nan	nan
109331531	nan	nan
109331553	nan	nan
109331564	nan	nan
109331586	nan	nan
109331598	nan	nan
109331620	nan	nan
109331631	nan	nan
109331653	nan	nan
109331653	nan	nan
109331653	nan	nan
109331653	nan	nan
109331653	nan	nan
109331653	nan	nan
109331653	nan	nan
109331764	nan	nan
109331786	nan	nan
109331797	nan	nan
109331820	nan	nan
109331831	nan	nan
109331853	nan	nan
109331864	nan	nan
109331886	nan	nan
109331897	nan	nan
109331920	nan	nan
109331931	nan	nan
109331953	nan	nan
109331964	nan	nan
109331986	nan	nan
109331997	nan	nan
109332019	nan	nan
109332042	nan	nan
109332053	nan	nan
109332064	nan	nan
109332097	nan	nan
109332130	nan	nan
109332153	nan	nan
109332164	nan	nan
109332186	nan	nan
109332197	nan	nan
109332219	nan	nan
109332230	nan	nan
109332253	nan	nan
109332264	nan	nan
109332286	nan	nan
109332297	nan	nan
109332319	nan	nan
109332330	nan	nan
109332353	nan	nan
109332364	nan	nan
109332386	nan	nan
109332397	nan	nan
109332419	nan	nan
109332430	nan	nan
109332452	nan	nan
109332464	nan	nan
109332486	nan	nan
109332497	nan	nan
109332519	nan	nan
109332530	nan	nan
109332552	nan	nan
109332563	nan	nan
109332586	nan	nan
109332597	nan	nan
109332619	nan	nan
109332630	nan	nan
109332652	nan	nan
109332663	nan	nan
109332686	nan	nan
109332697	nan	nan
109332719	nan	nan
109332730	nan	nan
109332752	nan	nan
109332763	nan	nan
109332786	nan	nan
109332797	nan	nan
109332819	nan	nan
109332830	nan	nan
109332852	nan	nan
109332863	nan	nan
109332885	nan	nan
109332897	nan	nan
109332919	nan	nan
109332930	nan	nan
109332952	nan	nan
109332963	nan	nan
109332985	nan	nan
109332997	nan	nan
109333019	nan	nan
109333030	nan	nan
109333052	nan	nan
109333063	nan	nan
109333085	nan	nan
109333096	nan	nan
109333119	nan	nan
109333130	nan	nan
109333152	nan	nan
109333163	nan	nan
109333185	nan	nan
109333196	nan	nan
109333219	nan	nan
109333230	nan	nan
109333252	nan	nan
109333263	nan	nan
109333285	nan	nan
109333296	nan	nan
109333319	nan	nan
109333330	nan	nan
109333352	nan	nan
109333363	nan	nan
109333385	nan	nan
109333396	nan	nan
109333418	nan	nan
109333430	nan	nan
109333452	nan	nan
109333463	nan	nan
109333485	nan	nan
109333496	nan	nan
109333518	nan	nan
109333529	nan	nan
109333552	nan	nan
109333563	nan	nan
109333585	nan	nan
109333596	nan	nan
109333618	nan	nan
109333629	nan	nan
109333652	nan	nan
109333663	nan	nan
109333663	nan	nan
109333663	nan	nan
109333663	nan	nan
109333663	nan	nan
109333663	nan	nan
109333763	nan	nan
109333785	nan	nan
109333796	nan	nan
109333818	nan	nan
109333829	nan	nan
109333851	nan	nan
109333863	nan	nan
109333885	nan	nan
109333896	nan	nan
109333918	nan	nan
109333929	nan	nan
109333951	nan	nan
109333962	nan	nan
109333985	nan	nan
109333996	nan	nan
109334018	nan	nan
109334029	nan	nan
109334051	nan	nan
109334062	nan	nan
109334085	nan	nan
109334096	nan	nan
109334118	nan	nan
109334129	nan	nan
109334151	nan	nan
109334162	nan	nan
109334185	nan	nan
109334196	nan	nan
109334218	nan	nan
109334229	nan	nan
109334251	nan	nan
109334262	nan	nan
109334284	nan	nan
109334296	nan	nan
109334318	nan	nan
109334329	nan	nan
109334351	nan	nan
109334362	nan	nan
109334384	nan	nan
109334396	nan	nan
109334418	nan	nan
109334429	nan	nan
109334451	nan	nan
109334462	nan	nan
109334484	nan	nan
109334495	nan	nan
109334518	nan	nan
109334529	nan	nan
109334551	nan	nan
109334562	nan	nan
109334584	nan	nan
109334595	nan	nan
109334618	nan	nan
109334629	nan	nan
109334651	nan	nan
109334662	nan	nan
109334684	nan	nan
109334695	nan	nan
109334717	nan	nan
109334729	nan	nan
109334751	nan	nan
109334762	nan	nan
109334784	nan	nan
109334795	nan	nan
109334817	nan	nan
109334829	nan	nan
109334851	nan	nan
109334862	nan	nan
109334873	nan	nan
109334884	nan	nan
109334920	nan	nan
109334931	nan	nan
109334942	nan	nan
109334965	nan	nan
109334976	nan	nan
109334987	nan	nan
109335024	nan	nan
109335035	nan	nan
109335057	nan	nan
109335068	nan	nan
109335068	nan	nan
109335102	nan	nan
109335113	nan	nan
109335135	nan	nan
109335146	nan	nan
109335169	nan	nan
109335180	nan	nan
109335191	nan	nan
109335216	nan	nan
109335239	nan	nan
109335250	nan	nan
109335272	nan	nan
109335283	nan	nan
109335294	nan	nan
109335317	nan	nan
109335317	nan	nan
109335354	nan	nan
109335366	nan	nan
109335388	nan	nan
109335399	nan	nan
109335421	nan	nan
109335432	nan	nan
109335443	nan	nan
109335465	nan	nan
109335488	nan	nan
109335499	nan	nan
109335521	nan	nan
109335532	nan	nan
109335554	931.958	1086.89
109335565	nan	nan
109335588	nan	nan
109335599	nan	nan
109335654	nan	nan
109335665	nan	nan
109335665	nan	nan
109335765	nan	nan
109335821	2161.54	1231.44
109335865	nan	nan
109335910	nan	nan
109335946	nan	nan
109335969	nan	nan
109336024	nan	nan
109336069	nan	nan
109336080	nan	nan
109336113	nan	nan
109336170	nan	nan
109336226	nan	nan
109336259	nan	nan
109336259	nan	nan
109336306	nan	nan
109336351	nan	nan
109336373	nan	nan
109336418	nan	nan
109336440	nan	nan
109336500	nan	nan
109336534	nan	nan
109336582	nan	nan
109336626	nan	nan
109336648	nan	nan
109336681	nan	nan
109336704	nan	nan
109336759	nan	nan
109336781	nan	nan
109336826	nan	nan
109336848	nan	nan
109336870	nan	nan
109336904	nan	nan
109336948	nan	nan
109336970	nan	nan
109337026	nan	nan
109337070	nan	nan
109337092	nan	nan
109337137	nan	nan
109337170	nan	nan
109337248	nan	nan
109337303	nan	nan
109337359	nan	nan
109337403	nan	nan
109337436	nan	nan
109337470	nan	nan
109337492	nan	nan
109337536	nan	nan
109337570	nan	nan
109337603	nan	nan
109337659	nan	nan
109337659	nan	nan
109337659	nan	nan
109337803	nan	nan
109337836	nan	nan
109337869	nan	nan
109337903	nan	nan
109337925	nan	nan
109337969	nan	nan
109338003	nan	nan
109338069	1027.99	355.98
109338136	997.744	406.44
109338169	nan	nan
109338191	nan	nan
109338236	nan	nan
109338258	nan	nan
109338303	nan	nan
109338336	634.803	596.965
109338369	855.52	508.971
109338402	1038.92	468.167
109338425	1010.23	455.718
109338469	996.803	435.118
109338491	978.805	435.997
109338536	911.436	441.644
109338569	912.119	472.16
109338624	nan	nan
109338669	905.682	493.401
109338702	896.75	481.637
109338736	923.074	490.776
109338769	892.747	515.566
109338802	912.61	494.36
109338835	922.663	518.72
109338858	917.145	509.289
109338902	909.542	535.829
109338935	888.568	475.678
109338969	925.023	444.959
109338991	903.912	452.609
109339035	nan	nan
109339069	nan	nan
109339102	nan	nan
109339124	nan	nan
109339169	967.805	444.251
109339202	972.922	444.596
109339235	966.595	458.951
109339268	978.481	453.146
109339302	nan	nan
109339335	966.995	491.608
109339368	963.798	477.241
109339402	974.768	470.996
109339435	989.761	490.1
109339468	984.309	490.565
109339502	977.705	487.25
109339535	920.611	495.522
109339557	872.852	498.069
109339602	866.414	496.333
109339624	857.872	503.832
109339657	864.742	501.733
109339657	864.742	501.733
109339657	864.742	501.733
109339768	884.161	467.476
109339801	865.395	459.645
109339835	870.865	461.059
109339857	866.392	458.368
109339901	950.528	507.807
109339935	998.227	492.11
109340001	980.852	490.876
109340035	982.537	497.877
109340068	974.312	500.128
109340134	954.716	519.118
109340168	921.444	648.124
109340190	918.779	662.891
109340234	nan	nan
109340268	930.208	670.702
109340290	930.76	661.322
109340334	934.434	674.805
109340357	925.071	677.792
109340401	838.675	719.767
109340434	839.711	706.882
109340501	847.767	681.069
109340523	842.108	680.704
109340568	922.584	669.711
109340601	969.081	638.242
109340634	987.157	641.555
109340667	973.951	639.167
109340701	979.851	647.251
109340734	975.332	656.792
109340767	994.572	681.107
109340801	974.935	655.61
109340834	968.824	651.557
109340867	973.927	648.304
109340901	978.638	649.536
109340934	977.215	652.932
109340967	nan	nan
109341001	887.292	478.636
109341034	886.947	498.43
109341067	895.097	490.506
109341100	895.573	485.818
109341134	892.356	482.437
109341167	894.086	489.244
109341200	888.605	497.755
109341234	889.944	484.56
109341267	884.854	461.657
109341300	889.443	478.092
109341334	nan	nan
109341367	994.042	443.197
109341400	1012.27	444.786
109341434	1018.71	458.1
109341467	994.424	432.262
109341500	nan	nan
109341533	nan	nan
109341567	987.896	428.96
109341600	696.231	362.605
109341633	nan	nan
109341667	nan	nan
109341667	nan	nan
109341667	nan	nan
109341767	nan	nan
109341767	nan	nan
109341767	nan	nan
109341867	nan	nan
109341900	nan	nan
109341933	1099.2	574.894
109341966	1001.94	497.71
109342000	1020.85	499.413
109342033	1025.89	504.939
109342066	1022.86	470.686
109342100	1036.91	501.469
109342133	1018.5	488.24
109342155	1020.15	504.915
109342200	1013.59	482.663
109342233	1012.36	481.427
109342266	997.427	477.226
109342300	909.907	461.182
109342333	922.59	433.894
109342400	913.755	447.142
109342433	932.995	471.456
109342455	940.201	467.884
109342499	917.879	526.407
109342522	930.712	607.059
109342566	nan	nan
109342599	nan	nan
109342633	nan	nan
109342666	nan	nan
109342699	930.942	654.846
109342733	931.107	625.831
109342766	nan	nan
109342799	nan	nan
109342833	954.07	473.504
109342866	949.344	470.799
109342899	963.468	472.912
109342932	942.913	485.256
109342966	952.886	489.984
109342999	953.038	474.473
109343032	953.98	515.204
109343066	954.209	478.99
109343099	nan	nan
109343132	901.152	439.767
109343166	885.537	457.615
109343199	nan	nan
109343232	nan	nan
109343266	nan	nan
109343299	nan	nan
109343332	nan	nan
109343365	nan	nan
109343399	nan	nan
109343432	nan	nan
109343465	nan	nan
109343499	nan	nan
109343532	896.911	458.148
109343565	884.727	465.487
109343599	887.855	448.067
109343632	880.693	433.13
109343665	nan	nan
109343676	nan	nan
109343676	nan	nan
109343676	nan	nan
109343799	931.303	443.174
109343832	nan	nan
109343865	915.971	451.174
109343898	970.363	487.827
109343932	967.56	486.994
109343965	958.924	470.806
109343998	970.88	479.1
109344032	964.291	495.739
109344065	952.329	455.073
109344098	974.363	510.658
109344132	nan	nan
109344165	nan	nan
109344187	nan	nan
109344220	nan	nan
109344242	nan	nan
109344302	916.325	454.627
109344335	899.473	449.182
109344368	897.757	427.149
109344402	883.53	415.549
109344413	888.834	442.144
109344435	901.06	441.153
109344446	899.318	436.404
109344468	891.026	434.004
109344479	884.765	424.891
109344502	881.381	433.565
109344513	896.083	444.117
109344535	nan	nan
109344546	nan	nan
109344568	nan	nan
109344579	nan	nan
109344601	nan	nan
109344635	nan	nan
109344646	nan	nan
109344668	nan	nan
109344679	nan	nan
109344701	nan	nan
109344712	nan	nan
109344735	879.089	422.675
109344746	883.802	418.406
109344768	891.531	414.117
109344779	886.138	412.197
109344801	886.125	416.716
109344812	889.618	424.418
109344835	906.482	422.275
109344846	905.284	419.428
109344868	894.166	422.79
109344879	904.376	419.412
109344901	969.535	419.774
109344912	970.976	426.856
109344935	966.753	438.235
109344946	979.09	436.982
109344968	988.043	426.58
109344979	976.555	423.365
109345023	964.652	425.537
109345057	965.755	446.251
109345079	962.622	452.511
109345112	963.048	453.447
109345134	970.458	455.611
109345168	966.881	454.102
109345179	978.398	462.522
109345223	nan	nan
109345257	nan	nan
109345279	nan	nan
109345334	nan	nan
109345345	nan	nan
109345390	nan	nan
109345423	nan	nan
109345445	nan	nan
109345467	nan	nan
109345490	nan	nan
109345534	nan	nan
109345545	nan	nan
109345567	nan	nan
109345601	nan	nan
109345612	nan	nan
109345645	nan	nan
109345667	nan	nan
109345667	nan	nan
109345667	nan	nan
109345667	nan	nan
109345778	nan	nan
109345801	nan	nan
109345823	nan	nan
109345834	nan	nan
109345878	nan	nan
109345878	nan	nan
109345923	nan	nan
109345945	nan	nan
109345978	nan	nan
109345978	nan	nan
109346034	nan	nan
109346089	nan	nan
109346111	nan	nan
109346134	nan	nan
109346145	nan	nan
109346167	nan	nan
109346178	nan	nan
109346200	nan	nan
109346211	nan	nan
109346222	nan	nan
109346245	nan	nan
109346267	nan	nan
109346278	nan	nan
109346300	932.81	454.393
109346311	924.855	462.922
109346334	954.096	456.685
109346356	957.189	460.509
109346378	933.874	415.795
109346400	926.736	408.514
109346411	927.226	401.22
109346433	927.331	399.954
109346433	927.331	399.954
109346467	928.746	419.123
109346478	926.495	421.005
109346500	926.798	429.102
109346511	929.624	430.472
109346533	nan	nan
109346544	nan	nan
109346567	910.305	415.191
109346578	918.485	429.065
109346600	933.141	428.971
109346611	930.377	430.893
109346633	nan	nan
109346644	nan	nan
109346667	923.28	417.462
109346678	941.212	418.076
109346700	807.441	415.242
109346711	776.869	418.182
109346733	748.987	424.715
109346744	747.811	424.293
109346767	750.886	418.404
109346778	750.337	417.066
109346800	nan	nan
109346811	nan	nan
109346833	756.909	420.232
109346844	757.332	403.491
109346866	757.206	407.754
109346878	749.888	415.076
109346900	753.098	432.655
109346922	750.435	428.789
109346955	755.483	436.417
109346989	752.635	441.987
109347011	746.75	437.64
109347044	740.143	452.328
109347066	745.041	445.052
109347088	743.206	445.356
109347111	778.611	448.988
109347144	791.538	431.639
109347166	787.637	430.142
109347188	799.664	435.865
109347211	791.663	443.178
109347244	758.048	432.122
109347277	784.813	459.282
109347299	783.921	447.148
109347322	815.392	453.592
109347344	982.85	455.55
109347377	1037.74	442.758
109347399	1031.64	429.815
109347422	1027.69	422.729
109347455	1016.78	448.39
109347488	1030.59	436.031
109347510	1016.85	454.585
109347544	1009.67	450.738
109347566	1029.22	437.234
109347588	1032.96	449.962
109347621	1029.65	452.055
109347655	1000.68	476.315
109347666	1024.12	458.173
109347666	1024.12	458.173
109347666	1024.12	458.173
109347755	955.254	495.901
109347755	955.254	495.901
109347755	955.254	495.901
109347877	nan	nan
109347899	nan	nan
109347932	958.525	513.173
109347966	951.685	511.756
109347999	nan	nan
109348010	nan	nan
109348032	nan	nan
109348043	nan	nan
109348066	nan	nan
109348077	nan	nan
109348099	nan	nan
109348110	nan	nan
109348132	nan	nan
109348143	nan	nan
109348165	954.312	533.231
109348177	954.643	534.089
109348199	959.759	536.315
109348210	957.834	528.856
109348232	945.526	532.097
109348243	948.993	540.341
109348265	943.991	552.837
109348277	936.21	542.793
109348299	951.426	518.06
109348310	955.102	515.622
109348332	nan	nan
109348343	nan	nan
109348365	nan	nan
109348376	nan	nan
109348399	948.813	530.394
109348432	971.31	523.578
109348465	953.317	522.406
109348499	nan	nan
109348543	nan	nan
109348576	nan	nan
109348610	969.379	524.835
109348643	nan	nan
109348665	nan	nan
109348710	nan	nan
109348743	nan	nan
109348776	nan	nan
109348809	nan	nan
109348832	nan	nan
109348843	nan	nan
109348876	nan	nan
109348909	nan	nan
109348932	nan	nan
109348965	nan	nan
109348976	nan	nan
109348998	nan	nan
109349009	nan	nan
109349031	nan	nan
109349043	nan	nan
109349065	nan	nan
109349076	nan	nan
109349098	nan	nan
109349109	nan	nan
109349131	nan	nan
109349143	nan	nan
109349165	nan	nan
109349176	nan	nan
109349198	nan	nan
109349209	nan	nan
109349231	nan	nan
109349242	nan	nan
109349265	nan	nan
109349276	nan	nan
109349298	nan	nan
109349309	nan	nan
109349331	nan	nan
109349342	nan	nan
109349365	nan	nan
109349376	nan	nan
109349398	nan	nan
109349409	nan	nan
109349431	955.088	517.719
109349442	954.882	516.584
109349465	950.789	518.663
109349476	950.026	520.104
109349498	953.114	516.416
109349509	950.704	518.541
109349531	950.404	520.838
109349542	954.411	518.121
109349564	951.794	527.692
109349576	947.798	528.276
109349598	953.077	530.539
109349609	951.237	531.5
109349631	948.094	520.75
109349642	950.422	516.935
109349664	947.632	521.649
109349664	947.632	521.649
109349664	947.632	521.649
109349664	947.632	521.649
109349664	947.632	521.649
109349664	947.632	521.649
109349764	955.071	515.417
109349764	955.071	515.417
109349764	955.071	515.417
109349764	955.071	515.417
109349764	955.071	515.417
109349764	955.071	515.417
109349864	957.257	518.026
109349875	958.384	517.761
109349898	955.046	519.602
109349909	953.586	519.735
109349931	953.289	509.292
109349942	949.172	502.542
109349964	949.568	510.407
109349975	953.67	512.057
109349997	948.825	519.167
109350009	950.818	520.457
109350031	955.889	516.084
109350042	951.984	515.838
109350064	942.843	510.271
109350075	943.99	514.86
109350097	950.324	527.321
109350108	951.055	529.311
109350131	958.29	527.023
109350142	957.763	525.087
109350164	954.247	531.663
109350175	955.54	529.167
109350197	956.52	520.452
109350208	957.758	523.275
109350231	951.511	533.351
109350242	953.339	526.809
109350264	954.257	525.25
109350264	954.257	525.25
109350264	954.257	525.25
109350264	954.257	525.25
109350264	954.257	525.25
109350264	954.257	525.25
109350264	954.257	525.25
109350264	954.257	525.25
109350264	954.257	525.25
109350264	954.257	525.25
109350264	954.257	525.25
109350264	954.257	525.25
109350264	954.257	525.25
109350464	965.443	544.075
109350486	960.64	531.24
109350508	952.28	541.666
109350530	949.446	534.915
109350541	948.687	531.564
109350564	974.649	521.02
109350575	975.909	525.816
109350597	969.634	524.43
109350608	966.634	519.35
109350630	950.494	534.406
109350641	949.312	530.854
109350664	957.841	504.445
109350675	959.888	505.958
109350697	944.166	531.249
109350708	942.267	534.286
109350730	946.424	529.605
109350741	945.228	533.015
109350764	963.066	523.436
109350775	966.316	521.094
109350797	950.984	521.807
109350808	954.044	523.496
109350830	949.336	529.289
109350841	948.336	531.17
109350863	976.766	521.356
109350875	975.477	517.088
109350897	957.249	518.57
109350908	956.287	519.299
109350930	975.792	515.261
109350941	976.262	512.355
109350963	941.452	518.594
109350975	943.181	520.065
109350997	964.733	515.82
109351008	964.983	514.669
109351030	945.049	526.58
109351041	945.692	519.737
109351063	959.062	500.707
109351074	965.107	504.234
109351097	970.503	524.716
109351108	964.3	524.512
109351130	964.812	517.902
109351141	962.668	516.423
109351163	946.072	532.584
109351174	950.162	529.04
109351197	975.736	510.658
109351208	975.281	518.413
109351230	959.265	526.679
109351241	959.238	526.86
109351263	974.729	514.288
109351274	979.63	510.049
109351296	967.575	528.96
109351308	967.244	534.048
109351330	951.407	542.648
109351341	950.776	543.884
109351363	967.079	525.319
109351374	963.551	522.164
[truncated: 40,010 more rows]

## Sheet: Exp1-sub7
timestamp	posx	posy
18:58:21
112225559	483.903	296.023
112225604	484.772	290.875
112225637	485.668	294.067
112225670	487.935	288.079
112225703	485.438	290.5
112225737	486.09	297.561
112225770	484.891	291.204
112225803	488.092	289.381
112225837	487.517	294.165
112225870	488.92	290.445
112225903	487.852	292.272
112225937	488.337	296.959
112225970	491.102	294.613
112226003	490.08	293.226
112226037	494.144	447.896
112226070	499.212	643.36
112226103	498.745	659.966
112226136	499.826	663.866
112226170	502.615	662.534
112226203	503.665	664.244
112226236	503.732	700.789
112226270	508.192	943.677
112226303	520.082	992.169
112226336	520.87	1002.19
112226370	518.124	1001
112226403	516.963	1002.65
112226436	520.881	997.697
112226470	517.977	992.748
112226503	520.369	987.317
112226536	514.966	990.361
112226569	518.057	987.896
112226603	520.265	992.693
112226636	524.965	1007.47
112226669	519.263	1004.87
112226703	517.771	1013.81
112226736	519.356	1008.96
112226769	520.195	1009.42
112226803	575.699	998.133
112226836	621.685	992.865
112226869	613.671	997.31
112226903	615.402	969.918
112226914	609.783	960.287
112226914	609.783	960.287
112226914	609.783	960.287
112227036	499.238	713.731
112227069	520.641	384.182
112227102	484.107	379.235
112227136	481.815	346.399
112227169	499.018	323.679
112227202	498.124	297.567
112227236	498.614	284.702
112227269	500.21	270.016
112227302	499.684	269.146
112227336	498.65	264.65
112227369	499.869	272.493
112227402	500.109	272.566
112227436	498.31	274.938
112227469	499.268	272.071
112227502	497.933	272.451
112227535	497.357	273.384
112227569	500.684	275.776
112227602	501.007	274.588
112227635	499.671	273.343
112227669	504.155	272.516
112227702	502.331	271.846
112227735	499.24	271.974
112227769	499.635	274.973
112227802	502.467	274.565
112227835	502.322	276.956
112227869	503.574	273.174
112227902	501.445	278.716
112227935	500.827	277.512
112227968	504.531	278.442
112228002	499.145	278.423
112228035	504.236	272.103
112228068	503.294	275.567
112228102	500.975	276.473
112228135	502.549	277.358
112228168	499.778	275.556
112228202	502.533	273.906
112228235	502.485	273.621
112228268	501.414	274.597
112228302	502.82	274.07
112228601	946.968	381.882
112228668	943.335	381.957
112228735	949.024	380.146
112228768	947.224	377.051
112228801	944.674	378.94
112228835	948.98	380.207
112228868	947.498	383.202
112228901	958.859	381.92
112228901	958.859	381.92
112228901	958.859	381.92
112228901	958.859	381.92
112229034	958.815	369.821
112229068	954.102	375.364
112229101	951.558	369.479
112229134	945.523	363.653
112229168	772.245	367.747
112229201	725.051	371.598
112229234	722.415	373.283
112229268	734.399	367.319
112229301	730.962	367.915
112229334	733.461	371.433
112229367	733.029	369.584
112229401	737.238	372.348
112229434	738.88	373.906
112229467	733.432	374.587
112229501	734.266	374.503
112229534	734.662	371.732
112229567	783.982	375.87
112229601	1162.98	389.989
112229634	1352.36	394.882
112229667	1347.47	393.862
112229701	1351.09	389.087
112229734	1355.2	387.479
112229767	1354.67	385.66
112229800	1357.82	380.46
112229834	1359.15	382.176
112229867	1358.39	378.981
112229900	1361.49	379.61
112229934	1362.45	380.914
112229967	1361.62	378.32
112230000	1358.27	378.357
112230034	1359.24	377.076
112230067	1365.02	377.067
112230100	1361.32	376.625
112230134	1360.83	380.073
112230167	1358.32	375.586
112230200	1338.61	375.892
112230233	970.033	365.045
112230267	820.383	344.531
112230300	827.385	347.602
112230333	829.136	347.329
112230367	827.238	352.5
112230400	827.354	356.745
112230433	823.683	359.286
112230467	823.161	364.973
112230500	823.278	360.962
112230533	825.115	359.384
112230567	819.855	365.231
112230600	824.36	367.744
112230633	823.616	369.058
112230666	826.209	363.583
112230700	825.09	362.525
112230733	825.413	363.666
112230766	827.593	361.344
112230800	829.547	364.645
112230833	828.111	366.529
112230866	828.9	366.112
112230900	831.877	364.996
112230922	829.223	365.926
112230922	829.223	365.926
112230922	829.223	365.926
112231011	830.369	367.666
112231011	830.369	367.666
112231011	830.369	367.666
112231133	1396.33	399.049
112231166	1398.65	393.196
112231199	1399.18	393.212
112231233	1397.79	393.323
112231266	1398.06	397.273
112231299	1398.21	394.215
112231333	1400.66	397.245
112231366	1395.63	398.858
112231399	1403.24	395.851
112231433	1399.84	395.811
112231466	1398.67	395.788
112231499	1404.05	393.571
112231533	1402.6	389.183
112231566	1400.32	395.328
112231599	1406.27	388.256
112231632	1402.08	393.186
112231666	1403.88	391.233
112231699	1402.63	395.224
112231732	1401.9	389.889
112231766	1407.66	387.575
112231799	1405.2	387.416
112231832	1404.25	388.172
112231866	1402.81	390.05
112231899	1404.58	387.306
112231932	1401.55	387.343
112231966	1399.79	389.41
112231999	1403.62	385.79
112232021	1405.5	385.067
112232032	1403.55	385.095
112232054	1401.81	381.848
112232065	1402.22	383.131
112232088	1396.86	386.402
112232099	1396.9	385.546
112232121	1404.08	382.414
112232132	1405.74	380.899
112232154	1401.44	391.363
112232165	1399.96	393.301
112232188	1397.44	390.556
112232199	1398.73	390.234
112232221	1398.88	389.131
112232232	1398.55	389.576
112232254	1400.28	387.966
112232265	1399.7	389.109
112232288	1390.69	387.303
112232299	1383.17	379.503
112232321	1383.05	380.096
112232332	1382.18	384.083
112232354	1383.02	381.153
112232365	1383.82	380.31
112232387	1382.98	382.931
112232399	1382.04	382.775
112232421	1384.39	382.974
112232432	1384.92	382.641
112232454	1385.63	380.436
112232465	1384.79	381.614
112232487	1387.06	382.321
112232498	1388.91	380.783
112232521	1387.15	383.161
112232532	1387.38	382.407
112232554	1386.91	380.894
112232565	1387.36	381.41
112232587	1385.81	379.279
112232598	1387.16	380.261
112232621	1387.03	380.771
112232632	1384.88	382.129
112232654	1369.26	380.793
112232665	1342.65	369.857
112232687	1305.45	349.947
112232698	1301.36	350.187
112232721	1303.54	355.259
112232754	1302.3	355.667
112232787	1303.84	356.391
112232820	1301.02	357.111
112232854	1303.39	354.343
112232887	1300.19	357.558
112232898	1300.57	356.694
112232898	1300.57	356.694
112232898	1300.57	356.694
112233020	1305.72	352.319
112233054	1305.02	349.447
112233087	1307.2	352.819
112233120	1309.92	351.864
112233154	1309.13	349.618
112233187	1310.25	352.958
112233220	1310.05	350.937
112233253	1305.68	352.411
112233287	1308.09	352.174
112233320	1310.57	352.899
112233353	1310.07	353.565
112233387	1307.71	354.852
112233420	1307.65	354.369
112233453	1308.32	355.092
112233487	1311.03	352.938
112233520	1310.37	354.215
112233553	1306.85	354.144
112233587	1301.53	356.56
112233620	1300.66	357.2
112233653	1015.63	365.06
112233686	682.069	390.366
112233720	660.575	390.06
112233753	657.144	397.317
112233786	656.252	398.451
112233820	655.365	398.318
112233853	659.368	398.577
112233886	657.916	399.539
112233920	657.748	397.111
112233953	655.343	401.749
112233986	660.274	401.022
112234020	658.023	401.651
112234053	658.343	398.503
112234086	658.55	396.794
112234119	658.873	398.063
112234153	660.714	397.171
112234186	660.354	396.529
112234219	659.745	396.731
112234253	655.774	395.065
112234286	656.385	394.204
112234319	662.368	393.863
112234364	661.344	396.638
112234397	663.095	394.74
112234430	662.05	398.845
112234464	657.339	398.299
112234497	658.202	397.374
112234530	662.254	400.116
112234564	662.758	399.993
112234597	664.183	403.837
112234630	760.895	414.134
112234663	1208.2	416.044
112234697	1402.73	429.261
112234730	1401.04	426.668
112234763	1404.42	425.496
112234797	1404.22	421.205
112234830	1405.73	421.135
112234863	1412.06	412.033
112234897	1407.28	411.405
112234930	1409	415.671
112234930	1409	415.671
112234930	1409	415.671
112235030	1412.82	405.672
112235063	1415.89	404.369
112235096	1413.27	405.402
112235130	1418.65	398.857
112235163	1420.45	395.763
112235196	1423.95	397.268
112235230	1418.03	398.446
112235263	1422.25	394.711
112235296	1426.47	396.26
112235330	1424.82	397.926
112235363	1423.52	399.484
112235396	1421.27	401.056
112235430	1423.3	398.005
112235452	1423.58	400.182
112235463	1422.04	401.144
112235485	1422.49	402.27
112235496	1421.51	404.298
112235518	1416.71	407.308
112235529	1418.02	407.96
112235552	1419.57	404.859
112235563	1419.79	403.489
112235585	1417.51	408.574
112235596	1417.55	408.853
112235618	1421.38	402.99
112235629	1422.12	402.563
112235652	1418.75	405.806
112235663	1415.78	399.866
112235685	1412.97	392.012
112235696	1414.2	393.191
112235718	1411.7	393.674
112235729	1411.69	391.675
112235751	1414.78	395.719
112235763	1413.1	396.784
112235796	1421.45	389.407
112235829	1421.88	388.212
112235863	1425.87	388.142
112235896	1430.76	389.221
112235929	1430.67	388.022
112235962	1429.13	391.104
112235996	1429.1	397.134
112236029	1426.91	395.145
112236062	1426.63	390.764
112236096	1429.84	390.919
112236129	1434.38	386.124
112236162	1436.97	384.121
112236196	1435.3	383.395
112236229	1354.3	381.186
112236262	894.621	379.044
112236296	640.305	389.915
112236329	638.333	396.674
112236362	642.141	401.947
112236395	644.082	405.834
112236429	644.723	409.625
112236462	642.618	413.984
112236495	641.717	413.088
112236529	642.851	414.113
112236562	645.91	415.275
112236595	645.128	421.87
112236629	644.5	420.197
112236662	642.077	423.436
112236695	647.619	425.196
112236728	644.554	423.316
112236762	646.483	427.411
112236795	648.219	424.673
112236828	649.172	427.929
112236862	649.638	425.154
112236895	651.892	429.887
112236917	649.534	430.84
112236917	649.534	430.84
112236917	649.534	430.84
112237028	648.255	428.117
112237062	649.408	428.36
112237095	645.164	428.478
112237128	649.212	423.866
112237161	648.46	425.564
112237195	664.013	425.745
112237228	1052.86	341.422
112237261	1359.32	271.673
112237295	1355.21	277.557
112237328	1357.42	274.357
112237361	1358.27	274.536
112237395	1362.64	267.372
112237428	1366.1	269.006
112237461	1364.77	268.412
112237495	1364.69	264.33
112237528	1368.1	261.804
112237561	1369.21	261.413
112237594	1370.2	258.852
112237628	1368.69	262.482
112237661	1368.13	265.546
112237694	1366.7	265.508
112237728	1366.75	267.194
112237761	1368.73	269.114
112237794	1388.43	282.785
112237828	1659.94	626.987
112237861	1667.61	747.937
112237894	1677.95	745.418
112237928	1674.46	745.969
112237961	1675.09	752.448
112237994	1673.37	748.796
112238027	1676.84	748.201
112238061	1683.41	743.651
112238094	1676.26	751.851
112238127	1678.37	747.519
112238161	1679.2	749.766
112238194	1679.2	748.726
112238227	1679.5	748.967
112238261	1664.51	747.456
112238294	1154.99	640.33
112238327	684.39	499.847
112238361	625.867	468.344
112238394	621.866	463.05
112238427	624.704	462.491
112238461	625.107	461.468
112238494	625.46	465.957
112238527	627.777	460.653
112238560	624.597	462.723
112238594	624.758	464.08
112238627	630.362	468.308
112238660	625.724	467.13
112238694	626.514	465.072
112238727	627.413	467.419
112238760	626.885	465.218
112238794	628.155	468.046
112238827	629.627	470.672
112238860	626.663	470.22
112238894	630.055	466.965
112238916	630.547	467.214
112238916	630.547	467.214
112238916	630.547	467.214
112239038	627.267	472.958
112239060	629.314	468.462
112239093	627.917	469.089
112239127	628.224	467.428
112239160	634.138	470.667
112239193	636.995	473.121
112239227	638.428	471.002
112239260	638.197	473.824
112239293	640.3	478.835
112239327	639.755	477.77
112239360	665.27	468.78
112239393	687.101	452.112
112239426	686.502	451.168
112239460	683.655	447.041
112239482	688.738	444.13
112239493	689.888	443.632
112239515	690.48	445.72
112239526	691.537	446.716
112239549	694.036	444.537
112239560	693.095	443.724
112239582	695.265	446.566
112239593	695.331	446.408
112239615	693.991	446.78
112239626	695.07	447.525
112239649	691.928	450.161
112239660	689.663	449.927
112239682	685.372	449.801
112239693	687.232	449.993
112239715	726.035	436.325
112239737	800.592	397.041
112239748	837.361	375.146
112239771	860.102	362.119
112239793	858.835	360.837
112239826	862.015	360.92
112239859	862.003	363.871
112239893	862.577	365.364
112239926	858.148	366.158
112239959	864.268	361.44
112239993	861.594	359.215
112240026	863.385	356.187
112240059	864.387	357.987
112240093	863.934	355.631
112240126	861.8	358.496
112240159	856.256	361.776
112240193	865.081	359.283
112240226	863.343	355.21
112240259	862.117	358.436
112240292	866.254	360.252
112240326	865.43	360.23
112240359	863.129	363.687
112240392	865.516	357.577
112240426	864.418	359.807
112240459	865.895	358.521
112240492	862.877	354.851
112240526	863.629	359.84
112240559	865.974	360.293
112240592	864.243	364.546
112240626	866.884	361.298
112240659	861.97	368.564
112240692	863.314	368.767
112240725	865.366	370.917
112240759	864.117	368.825
112240792	726.07	394.371
112240825	656.996	414.894
112240859	661.977	412.138
112240892	660.281	420.38
112240914	660.356	416.098
112240914	660.356	416.098
112240914	660.356	416.098
112241036	657.938	425.501
112241059	657.599	427.384
112241092	658.292	426.972
112241136	658.852	425.524
112241170	654.747	426.726
112241192	656.969	427.167
112241225	658.683	424.794
112241258	910.773	414.957
112241292	1252.06	410.267
112241325	1261.26	415.429
112241358	1272.76	414.039
112241392	1278.84	412.715
112241436	1278.84	410.102
112241458	1280.8	407.953
112241503	1276.85	405.782
112241536	1279.65	406.736
112241569	1280.37	408
112241603	1280.86	412.136
112241636	1278.89	405.583
112241669	1283.24	406.018
112241703	1282.66	406.19
112241736	1288.66	401.001
112241769	1286.08	402.571
112241802	1283.35	406.456
112241836	1285.89	405.436
112241858	1287.9	404.236
112241902	1287.23	401.368
112241936	1287.22	403.667
112241969	1286.25	404.723
112242002	1293.06	398.254
112242036	1287.96	396.54
112242069	1289.03	399.996
112242102	1289.77	401.925
112242136	1291.25	402.635
112242169	1292.54	405.534
112242202	1290.05	400.718
112242235	1290.92	402.526
112242269	1287.41	400.66
112242302	1291.36	403.606
112242324	1296.01	399.622
112242369	1225.75	397.11
112242402	856.871	386.691
112242435	668.662	401.798
112242469	671.305	402.903
112242502	664.8	406.204
112242535	664.152	411.319
112242569	663.486	412.708
112242602	667.993	415.238
112242635	663.709	414.567
112242668	667.794	415.502
112242702	668.035	419.252
112242735	666.677	421.57
112242768	665.243	419.832
112242802	667.1	423.819
112242835	669.303	426.061
112242868	670.521	427.281
112242902	668.91	425.922
112242902	668.91	425.922
112242902	668.91	425.922
112242902	668.91	425.922
112243035	670.714	419.669
112243068	674.036	422.676
112243102	793.703	435.834
112243135	1238.79	481.941
112243168	1333.16	501.61
112243201	1334.21	501.704
112243235	1340.49	495.899
112243268	1347.29	493.928
112243301	1345.21	494.068
112243335	1348.3	490.842
112243368	1351.8	486.635
112243401	1353.6	486.653
112243435	1352.47	489.576
112243468	1357.1	484.253
112243501	1357.24	481.002
112243535	1357.25	486.38
112243568	1358.34	483.75
112243601	1360.31	482.24
112243634	1363.23	479.322
112243668	1360.92	480.584
112243701	1363.08	475.242
112243734	1364.68	473.22
112243768	1366.49	470.486
112243801	1364.09	471.108
112243834	1367.76	470.934
112243868	1365.92	471.004
112243901	1366.05	470.519
112243934	1365.76	475.111
112243968	1365.9	470.817
112244001	1363.22	472.928
112244034	1362.87	473.212
112244068	1365	471.634
112244101	1360.96	474.608
112244134	1363.41	474.999
112244167	1364.56	478.347
112244201	1367.29	473.143
112244212	1365.08	475.847
112244234	1362.47	474.812
112244245	1364.46	473.209
112244267	1363.84	476.075
112244279	1362.22	480.028
112244301	1366.65	477.055
112244312	1365.86	477.721
112244334	1358.85	482.697
112244345	1361.64	481.569
112244367	1364.92	478.683
112244378	1364.93	474.157
112244401	1361.69	475.65
112244412	1362.62	478.132
112244434	1359.94	484.165
112244445	1352.39	475.291
112244467	1359.11	429.185
112244478	1359.36	428.003
112244501	1357.28	430.986
112244512	1359.6	429.867
112244534	1355.68	432.589
112244545	1357.15	431.165
112244578	1358.4	428.925
112244612	1356.36	431.224
112244645	1361.1	436.165
112244678	1362.06	434.693
112244712	1364.22	431.351
112244745	1362.89	432.322
112244778	1357.87	431.329
112244811	1363.1	427.717
112244845	1361.77	424.679
112244878	1360.88	425.176
112244911	1368.34	419.097
112244911	1368.34	419.097
112244911	1368.34	419.097
112245011	1368.24	417.431
112245045	1373.04	410.751
112245078	1375.26	411.332
112245111	1377.12	409.761
112245145	1376.87	405.664
112245178	1375.78	406.628
112245211	1378.55	402.767
112245245	1237.68	399.988
112245278	835.507	386.53
112245311	731.838	390.048
112245344	734.621	391.277
112245378	733.831	391.889
112245411	732.764	401.131
112245444	734.534	399.809
112245478	733.435	400.178
112245511	729.589	402.178
112245544	732.958	402.45
112245578	735.42	407.039
112245611	734.949	406.954
112245644	697.211	413.857
112245678	514.517	440.473
112245711	485.323	434.772
112245744	482.457	433.698
112245778	484.492	437.435
112245811	481.38	433.306
112245844	480.656	433.82
112245877	478.911	428.783
112245911	479.405	425.424
112245944	479.017	425.357
112245977	477.962	422.586
112246011	479.479	422.819
112246044	479.039	423.27
112246077	478.449	422.401
112246111	478.057	422.577
112246144	476.909	421.817
112246177	505.145	399.276
112246211	634	273.62
112246244	665.066	219.78
112246277	663.554	219.878
112246310	663.885	220.659
112246344	665.547	224.106
112246377	666.909	216.362
112246410	666.712	219.806
112246444	668.623	222.882
112246477	666.776	222.137
112246510	662.677	228.99
112246544	667.111	228.367
112246577	665.425	229.783
112246610	668.017	233.086
112246644	673.579	268.395
112246677	716.188	435.419
112246710	727.268	461.138
112246744	729.508	465.698
112246777	735.409	462.404
112246810	735.591	462.454
112246843	731.346	470.896
112246877	731.693	460.791
112246899	730.01	465.681
112246899	730.01	465.681
112246899	730.01	465.681
112247010	731.574	467.355
112247043	733.481	465.315
112247077	730.397	466.359
112247110	739.07	465.267
112247143	799.888	436.301
112247177	807.946	434.309
112247210	807.522	433.869
112247243	806.061	438.813
112247277	811.07	434.712
112247310	811.25	431.698
112247343	809.979	432.827
112247376	809.608	437.127
112247410	803.241	437.752
112247443	804.878	438.528
112247476	805.38	436.744
112247510	809.106	437.106
112247543	810.13	433.488
112247565	808.787	429.996
112247576	808.175	430.323
112247599	805.621	431.007
112247610	807.31	434.183
112247632	809.307	433.218
112247643	811.764	430.84
112247665	809.237	436.615
112247676	812.394	433.55
112247698	814.761	433.639
112247710	810.993	435.103
112247732	813.317	437.757
112247743	813.274	438.875
112247765	816.766	437.803
112247776	819.433	435.716
112247798	827.86	429.712
112247809	837.578	421.673
112247832	840.501	420.096
112247843	840.778	421.878
112247865	843.696	421.792
112247876	843.051	423.473
112247898	845.016	421.492
112247932	841.186	424.101
112247965	842.56	417.512
112247998	837.455	421.895
112248032	843.141	422.327
112248065	841.038	426.119
112248098	844.107	426.278
112248131	842.208	423.191
112248165	841.812	422.027
112248198	890.348	427.56
112248231	1242.02	415.237
112248265	1367.72	409.066
112248298	1364.7	411.53
112248331	1368.18	409.29
112248365	1373.38	409.722
112248398	1373.27	406.868
112248431	1370.39	407.345
112248465	1377.81	403.728
112248498	1377.6	402.396
112248531	1380.64	399.915
112248564	1380.16	397.443
112248598	1378.21	395.62
112248631	1378.3	398.982
112248664	1378.48	396.458
112248698	1380.47	396.329
112248731	1379.59	395.644
112248764	1379.68	395.535
112248798	1381.25	392.997
112248831	1379.21	395.397
112248864	1382.18	393.93
112248898	1382.05	392.65
112248909	1383.68	390.705
112248909	1383.68	390.705
112248909	1383.68	390.705
112249031	1383.37	394.615
112249064	1382.32	395.061
112249097	1382.32	398.338
112249131	1381.26	399.313
112249164	1381.85	393.455
112249197	1379.79	393.627
112249231	1376.57	392.392
112249264	1378.35	394.975
112249297	1374.88	403.628
112249331	1373.54	404.971
112249364	1377.67	399.776
112249397	1377.26	400.096
112249430	1373.96	399.213
112249464	1376.72	400.133
112249497	1377.22	399.784
112249530	1375.53	403.012
112249564	1372.28	404.673
112249597	1376.41	406.937
112249630	1373.62	409.892
112249664	1373.94	410.842
112249697	1353.69	416.397
112249730	978.674	418.263
112249764	733.463	437.939
112249797	741.669	435.943
112249830	736.686	435.034
112249864	735.241	437.863
112249897	736.921	439.774
112249930	733.605	430.514
112249963	738.098	429.425
112249997	738.418	428.261
112250030	738.77	426.865
112250063	737.55	430.414
112250097	747.238	431.751
112250130	634.774	442.61
112250163	442.034	446.806
112250197	446.252	450.01
112250230	439.764	449.03
112250263	443.742	447.655
112250297	445.509	448.597
112250330	447.365	451.409
112250363	550.422	438.789
112250396	1092.6	368.271
112250430	1385.35	352.228
112250463	1387.55	357.66
112250496	1388.82	360.468
112250530	1389.1	359.605
112250563	1390.66	356.028
112250596	1392.77	353.351
112250630	1396.18	350.562
112250663	1391.15	348.73
112250696	1390.57	349.906
112250730	1391.34	348.34
112250763	1395.35	345.725
112250796	1394.23	347.176
112250829	1393.05	343.544
112250863	1396.17	349.906
112250896	1394.13	346.41
112250918	1393.05	344.05
112250918	1393.05	344.05
112250918	1393.05	344.05
112251029	629.113	415.744
112251063	628.254	418.921
112251096	629.121	417.352
112251129	628.016	417.565
112251163	633.091	417.05
112251196	634.549	418.598
112251229	631.474	420.985
112251262	629.364	422.41
112251296	631.015	428.998
112251329	631.314	429.456
112251362	629.953	426.794
112251396	627.548	429.176
112251429	628.219	429.948
112251462	631.732	429.585
112251496	542.411	437.197
112251529	424.993	437.106
112251562	424.845	442.768
112251596	423.892	440.197
112251629	424.539	442.301
112251662	422.24	443.899
112251696	423.345	442.369
112251729	424.568	443.634
112251762	423.447	442.421
112251795	423.202	443.558
112251829	425.288	444.943
112251862	432.989	440.465
112251895	437.718	442.262
112251929	770.2	438.111
112251962	1261.97	447.357
112251995	1425.75	473.059
112252029	1419.46	474.441
112252062	1425.9	469.921
112252095	1425.31	471.636
112252129	1423.94	468.417
112252162	1423.77	464.536
112252195	1429.34	465.452
112252228	1430.18	461.64
112252262	1431.28	461.287
112252295	1432.22	459.266
112252328	1435.14	461.641
112252362	1435.3	458.832
112252395	1434.87	459.279
112252428	1435.52	457.711
112252462	1432.34	453.783
112252495	1435.96	452.738
112252528	1435.52	453.015
112252562	1439.88	453.306
112252595	1437.55	453.372
112252628	1269.97	454.723
112252661	807.332	439.976
112252695	728.734	441.422
112252728	722.965	439.571
112252761	726.332	444.177
112252795	725.931	447.657
112252828	723.912	445.073
112252861	719.102	448.799
112252895	721.333	445.223
112252906	722.715	446.419
112252906	722.715	446.419
112252906	722.715	446.419
112253028	728.17	450.145
112253061	727.257	451.731
112253095	724.613	453.079
112253128	722.827	451.6
112253161	723.236	457.376
112253194	727.705	456.778
112253228	732.258	457.582
112253261	729.634	459.327
112253294	729.997	460.478
112253328	730.541	456.516
112253361	731.345	458.799
112253394	912.521	442.01
112253428	1269.09	424.021
112253461	1329.67	424.598
112253494	1332.33	423.824
112253528	1329.75	425.344
112253561	1324.2	423.721
112253594	1337.93	427.948
112253627	1331.98	418.328
112253661	1337.39	412.839
112253694	1333.07	418.185
112253727	1339.19	412.205
112253761	1338.3	419.617
112253794	1338.37	415.78
112253827	1339.71	419.552
112253861	1336.92	420.606
112253894	1337.94	421.299
112253927	1338.46	420.778
112253961	1340.11	420.371
112253994	1305.43	422.758
112254027	889.085	409.293
112254060	644.963	421.223
112254094	647.865	425.777
112254127	641.961	424.301
112254160	643.928	422.608
112254194	643.466	422.484
112254227	645.409	423.108
112254260	645.109	425.289
112254294	647.043	424.573
112254327	646.93	426.088
112254360	647.096	429.628
112254394	647.613	430.987
112254427	647.39	430.968
112254460	645.589	430.66
112254494	644.006	433.253
112254527	642.366	432.349
112254560	641.438	427.743
112254593	642.545	428.989
112254627	642.283	427.671
112254660	642.414	423.697
112254693	641.481	429.071
112254727	644.347	428.381
112254760	649.587	428.066
112254793	651.942	429.346
112254827	653.26	422.679
112254860	652.245	431.047
112254893	649.73	431.993
112254915	653.757	426.793
112254915	653.757	426.793
112254915	653.757	426.793
112255026	652.322	439.234
112255049	653.716	438.637
112255060	652.162	434.89
112255082	651.683	432.893
112255093	652.249	434.913
112255115	663.013	427.953
112255126	667.543	421.981
112255149	671.196	421.098
112255160	672.368	420.438
112255182	674.715	421.281
112255193	674.789	422.892
112255215	675.118	423.394
112255226	673.777	424.595
112255249	665.314	426.787
112255260	665.445	427.66
112255282	667.357	432.596
112255293	670.845	430.388
112255326	759.529	401.116
112255360	799.459	391.108
112255393	804.138	392.708
112255426	810.606	395.403
112255460	807.615	391.327
112255493	807	393.835
112255526	803.532	394.236
112255559	801.389	394.132
112255593	809.289	389.608
112255626	809.722	390.566
112255659	806.673	393.886
112255693	807.603	395.708
112255726	804.571	394.025
112255759	802.069	396.137
112255793	805.091	400.12
112255826	806.014	402.564
112255859	821.909	403.611
112255893	1120.76	428.629
112255926	1299.6	449.044
112255959	1298.22	452.445
112255992	1296.66	451.819
112256026	1301.03	449.853
112256059	1302.91	450.786
112256092	1306.51	446.571
112256126	1304.15	445.957
112256159	1302.5	447.824
112256192	1303.36	446.629
112256226	1132.56	456.891
112256259	651.097	475.995
112256292	480.969	492.136
112256326	484.205	493.725
112256359	485.952	494.914
112256392	483.065	493.639
112256426	479.965	495.617
112256459	479.87	493.109
112256492	481.977	492.032
112256525	485.015	504.825
112256559	487.113	499.998
112256592	483.677	493.374
112256625	482.812	493.15
112256659	483.084	496.389
112256692	484.573	495.501
112256725	480.028	491.104
112256759	474.872	489.109
112256792	478.412	493.919
112256825	477.164	493.206
112256859	475.506	493.293
112256892	476.818	489.538
112256925	475.241	486.85
112256925	475.241	486.85
112256925	475.241	486.85
112257025	717.417	513.476
112257058	1298.89	574.447
112257092	1565.81	620.341
112257125	1564.98	633.926
112257158	1574.44	628.717
112257192	1572.61	628.486
112257225	1573.97	628.892
112257258	1576.47	626.931
112257292	1579.61	624.778
112257325	1573.19	625.454
112257358	1573.96	627.85
112257391	1582.74	626.69
112257425	1583.27	625.885
112257458	1578.91	624.843
112257491	1582.78	623.799
112257525	1580.36	624.012
112257558	1580.62	624.546
112257591	1582.44	621.799
112257625	1451.73	654.829
112257658	1324.94	680.215
112257691	1333.07	680.885
112257725	1330.63	677.665
112257758	1331.81	675.798
112257791	1269.26	687.825
112257825	761.894	656.831
112257858	476.714	660.357
112257891	492.942	661.391
112257924	490.868	663.886
112257958	499.387	662.301
112257991	497.799	663.69
112258024	501.408	664.981
112258058	499.706	668.504
112258091	500.175	668.663
112258124	503.607	672.326
112258158	510.686	668.703
112258191	505.425	672.896
112258224	506.088	675.001
112258258	541.565	669.796
112258291	950.301	628.932
112258324	1336.14	601.887
112258357	1369.72	575.341
112258391	1367.04	574.469
112258424	1360.98	566.405
112258457	1369.54	571.502
112258491	1371.6	570.252
112258524	1370.78	568.319
112258557	1370.46	568.169
112258591	1373.98	572.406
112258624	1368.52	571.992
112258657	1368.95	568.353
112258691	1367.09	569.413
112258724	1374.84	568.705
112258757	1371.16	571.26
112258790	1370.08	572.247
112258813	1374.28	571.854
112258824	1370.87	572.04
112258846	1370.37	568.77
112258857	1370.77	564.454
112258879	1368.72	566.504
112258890	1369.41	571.1
112258913	1368.49	570.254
112258913	1368.49	570.254
112258913	1368.49	570.254
112258913	1368.49	570.254
112258913	1368.49	570.254
112258913	1368.49	570.254
112259013	1367.69	566.267
112259024	1354.31	553.26
112259057	1286.91	452.893
112259090	1287.5	448.735
112259124	1288.78	448.16
112259157	1291.71	442.923
112259190	1291.66	441.81
112259223	1292.57	439.611
112259257	1287.57	441.93
112259290	1288.49	443.386
112259323	1287.22	439.991
112259357	1290.41	438.661
112259390	1294.5	438.28
112259423	1294.98	438.153
112259457	1292.88	435.387
112259490	1295.25	436.597
112259523	1302.54	432.634
112259557	1293.23	433.6
112259590	1302.74	435.051
112259623	1187.44	409.825
112259657	810.716	300.724
112259690	724.136	263.616
112259723	718.965	261.541
112259756	717.753	267.472
112259790	723.094	278.59
112259823	717.504	268.931
112259856	719.366	272.824
112259890	719.572	272.668
112259923	721.021	270.561
112259956	721.198	274.555
112259990	720.185	273.47
112260023	718.484	273.584
112260056	722.406	276.692
112260090	718.758	278.55
112260123	724.247	280.644
112260156	724.184	276.749
112260189	724.419	281.054
112260223	730.036	284.949
112260256	727.303	279.104
112260289	725.284	285.214
112260323	721.057	283.938
112260356	764.709	290.896
112260389	1111.09	361.793
112260423	1321.21	411.699
112260456	1324.84	415.647
112260489	1322.41	415.957
112260523	1322.01	415.475
112260556	1318.95	418.792
112260589	1323.16	422.91
112260622	1322.14	419.953
112260656	1102.64	452.53
112260689	662.762	492.57
112260722	591.897	511.696
112260756	590.271	501.432
112260789	590.047	508.237
112260822	590.236	502.678
112260856	587.918	503.771
112260889	586.733	505.737
112260911	589.125	504.292
112260911	589.125	504.292
112260911	589.125	504.292
112261022	589.261	494.365
112261056	591.066	497.336
112261089	586.3	496.035
112261122	591.666	497.539
112261155	588.118	500.107
112261189	589.795	501.602
112261222	591.047	499.036
112261255	592.026	504.007
112261289	589.226	504.979
112261322	590.879	501.576
112261355	694.653	505.961
112261389	1225.12	489.035
112261422	1440.94	495.825
112261455	1437.6	500.956
112261489	1441.09	501.319
112261522	1441.89	501.445
112261555	1445.66	502.84
112261588	1445.58	498.158
112261622	1445	498.724
112261655	1447.28	494.333
112261688	1448.46	493.161
112261722	1448.76	494.609
112261755	1451.48	490.853
112261788	1446.3	492.703
112261822	1446.87	490.901
112261855	1446.92	489.192
112261888	1448.11	489.113
112261922	1445.18	489.891
112261955	1447.11	490.069
112261988	1442.94	484.928
112262021	1444.44	485.403
112262044	1445.01	488.402
112262055	1447.08	485.849
112262077	1447.8	485.939
112262088	1447.83	486.373
112262110	1451.8	484.606
112262121	1439.26	489.667
112262144	1239.3	469.139
112262155	1124.25	451.59
112262177	811.665	422.593
112262188	750.961	421.616
112262210	721.621	419.428
112262221	727.553	416.016
112262244	723.791	417
112262255	716.817	427.94
112262288	723.395	416.815
112262321	719.461	416.455
112262355	724.85	420.054
112262388	724.645	420.553
112262421	722.187	423.45
112262454	722.899	427.675
112262488	727.785	430.288
112262521	722.633	428.676
112262554	722.771	430.085
112262588	727.238	428.932
112262621	722.441	432.719
112262654	720.008	434.034
112262688	725.516	432.298
112262721	723.397	435.876
112262754	722.36	437.099
112262788	727.078	432.871
112262821	1082.14	451.142
112262854	1551.31	515.091
112262888	1542.55	527.39
112262910	1539.4	525.113
112262910	1539.4	525.113
112262910	1539.4	525.113
112263021	1546.16	525.303
112263054	1546.62	524.183
112263087	1543.75	528.008
112263121	1545.45	525.278
112263154	1546.23	524.512
112263187	1543.59	523.082
112263221	1542.9	526.599
112263254	1544.98	525.681
112263287	1538.8	529.67
112263321	1541.7	525.895
112263354	1443	532.683
112263387	943.856	497.527
112263420	694.561	508.654
112263454	692.176	515.892
112263487	689.432	512.223
112263520	685.94	517.392
112263554	686.875	510.189
112263587	691.996	513.4
112263620	690.33	514.284
112263654	688.821	518.43
112263687	691.733	522.689
112263720	693.538	522.619
112263754	691.173	523.037
112263787	695.44	523.735
112263820	691.667	526.199
112263853	693.221	527.521
112263887	686.851	528.88
112263920	684	525.276
112263953	689.885	519.727
112263987	690.079	522.195
112264020	693.645	521.572
112264053	693.208	523.803
112264087	696.099	524.57
112264120	696.506	522.575
112264153	690.848	519.675
112264187	892.444	512.635
112264220	1321.78	479.017
112264253	1387.76	472.843
112264287	1391.2	468.473
112264320	1392.86	461.024
112264353	1390.7	466.145
112264386	1393.84	466.785
112264420	1396.83	463.161
112264453	1397.45	462.562
112264486	1396.9	459.699
112264520	1395.95	459.947
112264553	1399.81	459.869
112264586	1398.64	456.989
112264620	1402.06	454.807
112264653	1401.52	456.759
112264686	1402.94	452.876
112264720	1401.15	457.045
112264753	1398.95	457.904
112264786	1261.5	463.254
112264819	776.633	469.678
112264853	573.904	486.555
112264886	573.912	485.314
112264919	570.318	491.274
112264919	570.318	491.274
112264919	570.318	491.274
112265019	573.183	490.734
112265019	573.183	490.734
112265019	573.183	490.734
112265119	574.219	482.905
112265153	574.018	485.945
112265186	573.275	488.564
112265219	574.097	487.459
112265253	578.443	486.915
112265286	574.827	488.902
112265330	573.886	489.91
112265352	580.38	492.157
112265386	579.24	488.544
112265419	579.104	497.772
112265452	580.458	488.847
112265486	582.85	494.767
112265519	579.39	497.302
112265552	578.779	493.271
112265574	580.201	493.969
112265586	579.387	494.155
112265608	580.548	494.46
112265619	579.196	495.117
112265641	578.73	495.692
112265652	577.515	498.969
112265674	576.833	494.277
112265686	581.656	490.792
112265708	584.098	495.341
112265730	581.265	499.284
112265741	581.955	498.01
112265763	586.412	493.934
112265774	608.872	482.714
112265797	650.82	455.878
112265830	657.266	449.27
112265852	659.571	449.286
112265885	660.885	454.773
112265919	660.723	451.626
112265963	660.122	454.337
112265985	661.831	453.785
112266019	660.179	455.848
112266052	663.633	456.97
112266085	662.292	458.093
112266119	663.345	459.998
112266152	666.948	459.603
112266185	932.744	452.612
112266218	1302.81	440.56
112266252	1341.73	439.264
112266285	1340.1	440.326
112266318	1342.43	432.782
112266352	1347.16	432.926
112266385	1345.02	430.623
112266418	1350	432.328
112266452	1346.89	429.604
112266485	1348.43	429.611
112266518	1348.73	428.068
112266552	1348.4	427.684
112266585	1350.18	427.522
112266618	1321.23	426.73
112266652	908.138	440.848
112266685	627.609	470.555
112266718	634.597	469.94
112266763	632.292	466.575
112266796	633.352	467.006
112266829	629.008	466.816
112266862	629.806	469.028
112266896	628.935	463.146
112266918	630.43	462.834
112266918	630.43	462.834
112266918	630.43	462.834
112267018	630.14	465.114
112267062	631.31	461.677
112267096	632.582	465.786
112267129	632.56	466.069
112267162	631.779	466.204
112267196	631.904	465.048
112267229	632.192	461.599
112267262	632.461	463.328
112267296	634.652	463.971
112267329	632.245	467.782
112267362	632.653	467.249
112267395	631.776	466.955
112267429	634.098	464.533
112267462	629.608	464.528
112267495	648.619	466.251
112267529	1041.04	482.95
112267562	1417.96	495.895
112267595	1426.48	505.031
112267629	1431.63	503.229
112267662	1430.7	505.118
112267695	1432.77	499.265
112267729	1436.47	500.697
112267762	1433.98	495.914
112267795	1436.34	498.922
112267828	1438.72	497.223
112267862	1439.85	496.995
112267895	1435.97	500.959
112267928	1434.48	500.847
112267962	1434.9	498.901
112267995	1435.95	499.329
112268028	1439.07	498.424
112268062	1438.99	496.519
112268095	1441.09	499.903
112268128	1167.54	503.311
112268162	728.179	511.381
112268195	690.201	526.506
112268228	686.218	525.964
112268261	686.381	532.764
112268295	684.585	533.546
112268328	683.411	537.064
112268361	683.45	540.316
112268395	682.813	541.722
112268428	683.726	544.548
112268461	686.549	549.651
112268495	690.131	541.749
112268528	689.987	544.034
112268561	688.918	546.819
112268595	690.591	548.249
112268628	724.436	554.275
112268661	1100.23	610.274
112268694	1481.48	663.984
112268728	1487.46	676.757
112268761	1490.64	673.101
112268794	1490	673.373
112268828	1493.21	670.775
112268861	1492.98	673.512
112268894	1495.47	669.736
112268905	1495.24	669.719
112268905	1495.24	669.719
112268905	1495.24	669.719
112269005	1419.51	434.949
112269005	1419.51	434.949
112269005	1419.51	434.949
112269128	1345.74	267.846
112269161	1345.06	262.904
112269194	1345.7	261.481
112269227	1344.71	264.191
112269261	1348.54	260.065
112269294	1350.09	261.203
112269327	1349.08	261.283
112269361	1351.92	260.35
112269394	1354.81	257.959
112269405	1355.81	257.414
112269427	1356.03	262.407
112269438	1354.95	263.773
112269461	1354.42	262.912
112269472	1354.72	263.951
112269494	1352.94	262.634
112269505	1352.06	260.767
112269527	1354.81	261.793
112269538	1354.96	262.356
112269561	1353.06	265.286
112269572	1354.4	265.538
112269594	1352.91	264.866
112269627	1350.04	260.682
112269660	1230.17	281.582
112269694	1195.29	298.362
112269727	1194.85	301.338
112269760	1189.53	307.7
112269794	1190.25	309.082
112269827	1194.3	310.946
112269860	1192.74	305.579
112269894	1193.22	310.722
112269927	1195.12	313.657
112269960	1193.43	314.96
112269994	1193.52	317.593
112270027	1190.63	320.619
112270060	1016.04	349.716
112270093	611.932	439.679
112270127	553.153	459.83
112270160	558.592	466.641
112270193	560.859	465.044
112270227	559.69	466.996
112270260	559.944	465.488
112270293	560.765	468.865
112270327	561.766	477.143
112270360	561.46	471.243
112270393	562.749	469.742
112270427	559.807	470.13
112270460	563.015	469.822
112270493	560.583	468.926
112270526	564.327	472.962
112270560	561.374	472.993
112270593	561.16	472.517
112270626	561.787	474.397
112270660	564.084	468.761
112270693	570.409	470.152
112270726	570.225	470.913
112270760	567.204	471.545
112270793	569.869	473.143
112270826	567.415	469.759
112270860	725.485	478.287
112270893	1162.2	476.817
112270915	1293.47	491.855
112270915	1293.47	491.855
112270915	1293.47	491.855
112271026	1307.47	485.876
112271059	1310.85	484.073
112271093	1310.86	484.919
112271126	1298.21	479.446
112271159	1313.32	483.024
112271193	1300.6	474.903
112271226	1300.64	472.605
112271259	1297.79	469.513
112271293	1301.42	469.126
112271326	1301.06	466.133
112271359	1333.81	465.337
112271393	1653.9	478.013
112271426	1639.32	471.036
112271459	1634.83	472.383
112271492	1634.9	471.974
112271526	1637.01	471.388
112271559	1638.29	468.594
112271592	1637.27	467.504
112271626	1231.28	462.354
112271659	751.264	451.208
112271692	593.763	465.272
112271726	600.032	459.803
112271759	598.281	466.907
112271792	603.219	467.892
112271826	597.542	472.576
112271859	603.696	475.284
112271892	601.265	476.36
112271925	600.926	479.161
112271959	605.744	481.629
112271992	608.919	485.436
112272025	606.089	487.029
112272059	599.217	490.733
112272092	599.231	490.537
112272125	602.72	488.831
112272159	602.905	487.174
112272192	603.759	486.023
112272225	600.61	489.682
112272259	850.182	497.883
112272292	1296.83	483.418
112272325	1616.19	512.02
112272359	1613.63	498.86
112272392	1615.98	498.734
112272425	1614.06	493.115
112272458	1617.78	490.757
112272492	1619.06	491.563
112272525	1620.3	489.785
112272558	1619.03	492.577
112272592	1620.62	491.525
112272625	1620.85	488.056
112272658	1621.2	491.272
112272692	1619.01	489.496
112272725	1619.75	489.856
112272758	1623.21	490.218
112272792	1623.43	490.605
112272825	1621.6	490.096
112272858	1624.27	490.432
112272891	1617.89	493.406
112272903	1625.82	501.326
112272903	1625.82	501.326
112272903	1625.82	501.326
112273002	765.965	459.743
112273025	760.808	465.032
112273036	759.698	466.569
112273058	763.886	461.76
112273069	767.271	460.65
112273091	771.013	458.838
112273102	772.475	459.082
112273125	767.428	460.351
112273136	767.659	461.095
112273158	767.055	461.589
112273169	767.894	460.511
112273202	763.503	455.681
112273236	763.155	462.274
112273269	790.679	447.256
112273302	787.24	449.972
112273336	790.026	448.917
112273369	783.047	450.736
112273402	786.821	449.911
112273436	790.209	450.162
112273469	789.308	454.172
112273502	785.374	448.382
112273535	789.066	449.709
112273569	787.246	447.707
112273602	787.23	452.152
112273635	787.305	452.384
112273669	786.057	455.937
112273702	675.349	466.554
112273735	449.997	476.12
112273769	448.05	478.695
112273802	448.034	474.974
112273835	453.469	477.487
112273869	450.961	476.875
112273902	451.6	476.285
112273935	562.097	473.704
112273968	1092.52	461.814
112274002	1461.45	482.885
112274035	1464.07	487.32
112274068	1464.89	484.629
112274102	1467.67	483.451
112274135	1467.76	483.773
112274168	1473.09	479.016
112274202	1478.27	480.213
112274235	1482.77	478.107
112274268	1481.02	473.73
112274302	1480.15	470.559
112274335	1483.92	470.764
112274368	1489.63	470.114
112274401	1485.5	471.833
112274435	1483.18	472.222
112274468	1490.8	471.179
112274501	1492.99	467.107
112274535	1490.25	470.903
112274568	1492.63	472.575
112274601	1492.35	473.738
112274635	1494.43	471.129
112274668	1493.46	471.83
112274701	1491.33	470.482
112274735	1572.72	583.902
112274768	1598.93	655.261
112274801	1607.25	653.592
112274835	1570.33	653.529
112274868	1107.46	609.545
112274901	631.575	617.355
112274912	578.631	619.277
112274912	578.631	619.277
112274912	578.631	619.277
112275034	552.907	631.197
112275068	550.46	627.947
112275101	550.986	640.203
112275134	553.727	632.345
112275168	554.755	634.51
112275201	556.7	637.734
112275234	559.571	638.672
112275268	560.762	634.817
112275301	561.739	638.966
112275334	562.438	635.077
112275367	561.991	640.323
112275401	561.727	636.423
112275434	558.588	638.256
112275467	557.408	636.018
112275501	557.449	635.531
112275534	564.095	641.311
112275567	564.755	642.102
112275601	560.857	635.737
112275634	558.744	632.212
112275667	560.12	638.962
112275701	559.032	636.021
112275734	558.428	643.177
112275767	722.928	635.873
112275800	1228.86	574.491
112275834	1421.38	576.672
112275867	1425.33	572.095
112275900	1425.6	567.657
112275934	1423.89	575.254
112275967	1427.89	572.361
112276000	1427.1	573.322
112276034	1434.12	569.384
112276067	1431.55	568.879
112276100	1432.79	569.468
112276134	1433.19	569.082
112276167	1435.09	566.546
112276200	1430.46	570.404
112276234	1427.86	568.599
112276267	1425.79	568.88
112276300	1423.08	573.648
112276333	1426.46	570.488
112276367	1413.78	564.885
112276400	968.897	477.508
112276433	572.339	452.701
112276467	552.632	464.122
112276500	553.177	463.3
112276533	558.631	471.929
112276567	558.262	476.665
112276600	561.272	473.932
112276633	562.423	470.365
112276667	561.342	474.92
112276700	557.321	477.463
112276733	556.367	477.743
112276766	554.978	478.614
112276800	559.876	479.663
112276833	562.738	481.547
112276866	563.062	478.242
112276900	566.428	479.786
112276900	566.428	479.786
112276900	566.428	479.786
112277000	562.952	482.648
112277033	562.098	479.96
112277066	692.891	472.715
112277100	1161.16	457.425
112277133	1421.27	467.725
112277166	1411.31	473.504
112277199	1412.41	466.117
112277233	1414.36	467.649
112277266	1412.76	466.454
112277299	1411.42	471.823
112277333	1412.3	470.459
112277366	1414.98	466.704
112277399	1416.71	464.971
112277433	1417.41	464.983
112277466	1420.04	458.886
112277499	1420.2	458.996
112277533	1422.96	459.966
112277566	1419.75	458.682
112277599	1418.99	458.799
112277633	1422.22	456.572
112277666	1419.1	462.081
112277699	1422.34	463.54
112277732	1420.71	456.806
112277766	1417.67	456.638
112277799	1425.67	458.577
112277832	1461.23	467.972
112277866	1628.65	470.818
112277899	1624.15	478.601
112277932	1626.97	471.092
112277966	1628.92	469.389
112277999	1626.04	469.188
112278032	1626.81	471.08
112278066	1629.36	469.247
112278099	1630.33	467.393
112278132	1635.51	467.006
112278165	1637.84	466.398
112278210	1636.2	465.476
112278232	1637.05	466.065
112278265	1595.92	465.509
112278299	1376.11	444.81
112278332	1353.73	438.682
112278365	1354.06	441.818
112278399	1356.81	448.128
112278432	1354.8	444.715
112278465	1349.5	444.123
112278499	1348.67	447.312
112278532	1350.39	448.917
112278565	1348.47	446.186
112278598	1317.9	454.613
112278632	877.914	472.092
112278665	622.041	467.315
112278698	618.068	467.998
112278732	613.101	472.515
112278765	616.011	471.351
112278798	614.969	472.891
112278832	621.502	475.572
112278865	622.604	472.222
112278898	624.402	473.182
112278909	624.908	475.279
112278909	624.908	475.279
112278909	624.908	475.279
112279031	622.793	482.638
112279065	625.119	483.06
112279098	625.314	481.897
112279131	623.634	481.71
112279165	621.783	480.363
112279198	626.195	481.708
112279231	624.387	476.934
112279265	622.33	476.288
112279298	623.543	478.519
112279331	624.223	483.432
112279365	624.072	482.825
112279398	624.808	482.54
112279442	624.34	485.167
112279476	821.698	472.63
112279498	996.987	461.648
112279531	1005.87	463.997
112279564	1009.47	460.258
112279598	1009.7	462.154
112279642	1010.74	463.535
112279675	1014.87	460.861
112279687	1015.23	460.894
112279709	1013.54	457.844
112279720	1013.45	458.215
112279742	1014.37	455.936
112279753	1017.94	455.324
112279775	1012.86	456.123
112279786	1012.07	455.547
112279809	1015	457.239
112279820	1012.69	456.388
112279842	1010.79	453.524
112279853	1008.58	454.333
112279886	1010.16	453.462
112279920	1010.7	430.899
112279953	1014.5	408.463
112279986	1012.77	413.851
112280020	1011.02	415.411
112280053	1013.81	415.643
112280086	1010.17	413.145
112280120	1009.36	414.605
112280153	1009.66	413.092
112280186	1170.82	428.93
112280220	1353.03	436.649
112280253	1356.63	437.013
112280286	1358.26	430.74
112280319	1363.83	425.378
112280353	1365.49	421.378
112280386	1368.83	418.825
112280419	1371.06	416.592
112280453	1372.61	412.184
112280486	1375.67	412.342
112280519	1370.81	418.757
112280553	1374.88	413.993
112280586	1375.63	412.662
112280619	1192.17	415.241
112280653	722.456	443.616
112280686	598.268	454.396
112280719	606.379	459.925
112280752	609.967	456.653
112280786	610.249	457.708
112280819	611.226	462.559
112280852	609.322	463.892
112280886	610.576	464.68
112280908	607.502	464.617
112280908	607.502	464.617
112280908	607.502	464.617
112281019	1520.84	489.799
112281052	1512.76	522.888
112281086	1515.86	525.404
112281119	1515.29	523.858
112281152	1518.6	523.223
112281185	1519.32	518.475
112281219	1516.88	524.544
112281252	1516.44	523.069
112281285	1517.61	520.69
112281319	1520.91	515.444
112281352	1518.87	518.802
112281385	1517.93	525.687
112281419	1514.58	526.43
112281452	1517.52	519.186
112281485	1512.82	523.65
112281519	1475.68	513.783
112281552	1005.32	471.497
112281585	758.824	457.611
112281619	760.554	447.152
112281652	762.417	446.101
112281685	760.88	448.783
112281718	756.328	448.052
112281752	761.851	448.705
112281785	757.961	447.171
112281818	758.549	447.574
112281852	754.177	449.288
112281885	754.532	451.221
112281918	757.082	454.41
112281952	755.616	449.45
112281985	758.184	447.542
112282018	757.665	446.449
112282052	758.504	440.325
112282085	765.766	443.938
112282118	760.486	448.579
112282151	764.485	440.511
112282185	764.441	450.188
112282218	760.807	446.367
112282251	797.452	448.896
112282285	1174.23	470.269
112282318	1633.55	501.959
112282351	1610.57	500.431
112282385	1614.74	502.314
112282418	1619.03	493.326
112282451	1622.02	495.556
112282485	1618.22	495.075
112282518	1624.69	494.771
112282551	1624.72	493.371
112282584	1625.49	492.477
112282618	1624.04	493.074
112282651	1628.61	488.685
112282684	1630.75	490.121
112282718	1631.26	487.657
112282751	1635.77	481.015
112282784	1632.94	485.813
112282818	1630.32	486.327
112282851	1632.01	481.024
112282884	1632.98	481.422
112282918	1636.16	484.418
112282918	1636.16	484.418
112282918	1636.16	484.418
112283017	1390.09	472.253
112283051	977.672	444.901
112283084	900.531	442.141
112283117	901.482	445.305
112283151	900.722	447.396
112283184	903.896	447.032
112283217	897.391	446.878
112283251	897.279	449.29
112283284	898.948	451.548
112283317	893.545	455.45
112283339	893.975	458.983
112283351	897.492	458.393
112283373	899.803	452.766
112283384	898.648	451.685
112283406	901.455	448.933
112283417	910.398	444.529
112283439	910.66	439.099
112283451	908.491	440.044
112283473	908.504	438.265
112283506	908.662	442.922
112283539	914.347	442.86
112283573	908.618	442.875
112283606	932.629	432.798
112283639	936.608	420.37
112283673	936.127	424.658
112283706	938.636	417.051
112283739	940.089	419.546
112283772	937.095	418.608
112283806	938.731	420.756
112283839	941.329	419.714
112283872	936.129	422.664
112283906	937.375	422.924
112283939	938.222	419.758
112283972	936.591	417.064
112284006	935.951	418.002
112284039	936.123	422.126
112284072	936.37	421.695
112284106	941.61	423.04
112284139	941.755	418.153
112284172	942.198	423.534
112284206	878.237	430.009
112284239	584.354	452.895
112284272	536.736	453.691
112284305	534.127	451.3
112284339	536.896	451.649
112284372	537.178	452.584
112284405	533.907	454.017
112284439	534.01	455.253
112284472	540.207	456.551
112284505	541.153	459.853
112284539	539.691	459.863
112284572	534.376	461.255
112284605	536.539	462.307
112284639	536.34	461.699
112284672	539.827	466.092
112284705	536.407	465.011
112284738	540.419	468.021
112284772	536.901	459.706
112284805	538.054	462.513
112284838	568.049	453.124
112284872	672.608	424.724
112284905	680.161	419.706
112284916	679.966	422.514
112284916	679.966	422.514
112284916	679.966	422.514
112284916	679.966	422.514
112284916	679.966	422.514
112285016	682.235	427.06
112285016	682.235	427.06
112285016	682.235	427.06
112285016	682.235	427.06
112285016	682.235	427.06
112285016	682.235	427.06
112285116	679.383	426.662
112285138	681.123	428.011
112285149	681.508	426.935
112285183	685.343	426.247
112285216	709.555	427.21
112285249	812.174	403.223
112285283	818.395	400.11
112285316	820.598	404.793
112285349	820.116	406.666
112285382	820.081	402.934
112285416	821.555	405.292
112285449	819.609	403.396
112285482	821.403	405.363
112285516	821.319	406.57
112285549	820.429	405.345
112285582	820.861	402.26
112285616	819.128	403.106
112285649	819.251	405.111
112285682	818.38	406.086
112285716	820.314	407.643
112285749	819.163	402.195
112285782	948.696	374.625
112285815	1244.84	297.611
112285849	1291.37	287.424
112285882	1298.14	286.834
112285915	1298.46	282.037
112285949	1299.08	280.508
112285982	1301.01	279.811
112286015	1302.07	278.282
112286049	1301.18	283.414
112286082	1300.91	280.251
112286115	1303.28	278.617
112286149	1011.17	353.315
112286182	761.758	434.079
112286215	766.475	443.77
112286248	764.101	444.598
112286282	762.784	446.561
112286315	764.859	448.126
112286348	765.551	448.406
112286382	768.631	455.761
112286415	765.224	453.082
112286448	766.95	458.347
112286482	767.473	449.692
112286515	766.504	447.624
112286548	766.002	452.997
112286582	764.505	450.467
112286615	767.683	452.627
112286648	765.37	451.659
112286681	763.215	453.872
112286715	839.404	462.642
112286748	1248.36	493.265
112286781	1438.38	530.073
112286815	1437.68	518.932
112286848	1438.73	522.456
112286881	1438.24	521.195
112286904	1440.66	517.07
112286904	1440.66	517.07
112286904	1440.66	517.07
112287015	1443.18	512.597
112287048	1447.28	510.928
112287081	1444.63	516.932
112287115	1444.82	514.205
112287148	1449.42	510.832
112287181	1449.32	512.332
112287214	1447.88	515.046
112287248	1450.84	512.382
112287281	1449.55	511.17
112287314	1456.17	502.772
112287348	1432.32	501.606
112287381	1019.05	470.914
112287414	778.787	463.714
112287448	777.643	454.391
112287481	780.794	460.431
112287514	778.268	458.707
112287548	775.117	460.672
112287581	769.157	463.374
112287614	776.083	465.045
112287647	775.145	463.246
112287681	774.852	465.999
112287714	774.317	464.965
112287747	776.331	464.045
112287781	776.532	469.847
112287814	774.507	471.482
112287847	773.63	471.558
112287881	772.887	470.63
112287914	774.646	473.142
112287947	937.261	503.517
112287981	1348.11	529.123
112288014	1411.85	548.93
112288047	1417.03	548.298
112288080	1419.12	551.638
112288114	1418.78	550.444
112288147	1428.92	551.41
112288180	1420.53	548.532
112288214	1418.43	552.25
112288247	1420.45	552.127
112288280	1418.46	549.004
112288314	1413.4	552.52
112288347	1417.59	549.201
112288380	1418.3	555.798
112288414	1423.78	548.592
112288447	1420.89	549.524
112288480	1419.92	548.156
112288514	1417.16	547.679
[truncated: 30,207 more rows]

## Sheet: Exp1-sub8
timestamp	posx	posy
14:28:34
182440548	977.358	662.236
182440582	975.002	660.391
182440615	978.28	657.684
182440648	977.577	654.394
182440682	978.174	656.471
182440715	978.708	655.943
182440748	976.119	654.304
182440782	975.95	656.318
182440815	913.492	646.677
182440848	684.918	588.009
182440881	648.463	578.23
182440915	651.828	573.835
182440948	653.31	578.243
182440981	652.204	578.75
182441015	656.911	575.655
182441048	655.655	570.609
182441081	655.222	568.424
182441115	655.573	569.783
182441148	660.135	571.245
182441181	966.078	557.825
182441215	1333.59	542.25
182441248	1372.73	530.283
182441281	1371.57	535.661
182441314	1370.81	530.88
182441348	1368.32	527.493
182441381	1369.6	528.016
182441414	1369.09	525.517
182441448	1367.83	524.275
182441481	1373.45	522.027
182441514	1379.25	522.229
182441548	1299.18	516.263
182441581	892.384	487.605
182441614	622.892	483.73
182441648	621.641	487.451
182441681	627.106	486.065
182441714	626.062	486.832
182441747	629.383	487.993
182441781	625.956	487.66
182441814	627.727	486.641
182441847	624.035	486.357
182441881	623.899	483.372
182441914	624.977	484.188
182441947	624.834	487.973
182441981	625.658	484.288
182442014	630.937	490.359
182442047	844.25	499.573
182442081	1270.89	495.668
182442114	1361.48	478.394
182442147	1357.38	476.293
182442180	1355	477.224
182442214	1357.29	472.463
182442247	1359.81	472.556
182442280	1360.17	468.195
182442314	1360.78	468.304
182442347	1361.38	465.53
182442369	1360.75	464.558
182442369	1360.75	464.558
182442369	1360.75	464.558
182442480	1361.91	464.631
182442514	1126.62	467.08
182442547	714.879	467.598
182442580	550.567	469.286
182442613	560.566	471.327
182442647	561.479	473.791
182442680	563.014	473.516
182442713	561.72	473.043
182442747	562.5	469.11
182442780	560.132	470.435
182442813	565.153	468.501
182442847	564.818	470.542
182442880	565.233	475.088
182442913	564.176	474.777
182442947	560.814	475.557
182442980	560.779	474.848
182443013	566.98	473.398
182443046	658.868	478.661
182443080	1109.28	470.391
182443113	1402.56	460.572
182443146	1404.63	452.108
182443180	1401.09	452.838
182443213	1403.31	453.774
182443246	1405.21	448.693
182443280	1403.88	449.175
182443313	1402.6	449.995
182443346	1407.8	448.647
182443380	1404.81	447.405
182443413	1401.59	448.424
182443446	1405.76	448.556
182443480	1374.59	452.634
182443513	1028.69	469.503
182443546	698.295	497.163
182443579	669.779	498.857
182443613	672.654	495.473
182443646	674.432	500.451
182443679	671.669	501.795
182443713	673.665	502.191
182443746	675.037	502.563
182443779	674.184	501.688
182443813	674.106	504.941
182443846	674.536	503.668
182443879	675.939	501.227
182443913	676.924	502.768
182443946	705.619	506.355
182443979	1073.91	506.672
182444012	1383.23	480.497
182444046	1417.38	473.655
182444079	1417.89	481.558
182444112	1416.08	475.993
182444146	1416.07	475.64
182444179	1415.8	473.983
182444212	1417.18	471.686
182444246	1422.35	471.698
182444279	1419.57	476.453
182444312	1418.59	472.942
182444346	1400.33	474.037
182444346	1400.33	474.037
182444346	1400.33	474.037
182444346	1400.33	474.037
182444479	726.04	473.231
182444512	731.809	472.096
182444545	725.459	477.683
182444579	724.501	476.464
182444612	724.261	477.312
182444645	730.049	476.749
182444679	730.361	481.235
182444712	727.357	478.925
182444745	730.548	481.594
182444779	731.088	484.034
182444812	726.489	480.374
182444845	980.118	508.611
182444878	1404.17	547.115
182444912	1500.59	548.775
182444945	1496.13	549.734
182444978	1502.2	548.136
182445012	1507.88	544.551
182445045	1508.73	539.674
182445078	1509.4	539.152
182445112	1511.25	536.069
182445145	1515.05	536.819
182445178	1515.38	535.878
182445212	1512.22	535.846
182445245	1511.2	531.79
182445278	1512.48	533.929
182445312	1509.51	531.051
182445345	1515.91	531.907
182445378	1513.24	534.927
182445411	1510.33	535.158
182445445	1508.08	533.054
182445478	1511.36	535.505
182445511	1510.48	534.404
182445545	1510.68	533.047
182445578	1510.91	533.344
182445611	1507.49	533.563
182445645	1512.08	536.705
182445678	1506.08	538.02
182445711	1510.94	534.601
182445745	1512.95	539.497
182445778	1512.37	535.175
182445811	1510.78	540.489
182445844	1455.12	532
182445878	1258.88	467.058
182445911	1221.15	444.068
182445944	1222.67	444.936
182445978	1221.17	445.19
182445989	1218.24	446.618
182446011	1218.63	448.766
182446022	1219.13	446.982
182446044	1217.78	444.325
182446055	1218.85	445.939
182446078	1220.05	446.94
182446089	1217.91	446.517
182446111	1219.46	448.579
182446122	1220.21	449.455
182446144	1216.29	447.449
182446155	1215.94	447.082
182446178	1216.65	448.983
182446189	1216.01	452.688
182446211	1218.04	455.085
182446222	1217.74	456.173
182446244	1216.25	457.183
182446255	1214.78	453.878
182446277	1213.37	453.05
182446289	1214.96	453.635
182446311	1215.62	452.474
182446322	1216.13	452.166
182446344	1216.65	452.119
182446355	1217.64	452.415
182446355	1217.64	452.415
182446355	1217.64	452.415
182446355	1217.64	452.415
182446355	1217.64	452.415
182446355	1217.64	452.415
182446455	1214.96	456.497
182446477	1214.91	454.165
182446488	1210.48	452.701
182446511	1212.96	455.463
182446522	1215.83	452.181
182446544	1214.97	451.648
182446555	1213.89	452.131
182446577	1213.58	451.926
182446588	1214.77	452.233
182446611	1217.23	450.568
182446622	1216.75	450.224
182446644	1215.32	451.533
182446677	1212.15	449.985
182446711	1215.56	455.215
182446744	1214.36	453.123
182446777	1212.25	452.682
182446810	1215.67	453.545
182446844	1212.68	456.163
182446877	1211.35	451.984
182446910	1213.62	453.962
182446944	1214.72	456.148
182446977	1215.92	454.896
182447010	1210.36	454.347
182447044	1213.8	455.405
182447077	1188.8	462.82
182447110	865.265	518.732
182447144	618.225	545.259
182447177	619.213	545.724
182447210	621.362	546.368
182447243	622.815	543.743
182447277	622.154	542.266
182447310	622.996	542.293
182447343	627.293	543.449
182447377	627.54	547.516
182447410	629.377	544.156
182447443	630.378	547.174
182447477	763.084	547.001
182447510	1209.36	536.798
182447543	1386.73	514.282
182447577	1380.64	514.291
182447610	1382.38	507.106
182447643	1383.28	509.344
182447676	1385.37	503.259
182447710	1389.7	499.77
182447743	1391.26	500.05
182447776	1389.88	497.777
182447810	1395.68	497.383
182447843	1390.93	494.367
182447876	1390.8	496.37
182447910	1297.48	499.071
182447943	913.552	486.769
182447976	663.249	487.751
182448010	649.681	490.41
182448043	656.862	490.177
182448076	658.186	497.808
182448110	659.131	499.236
182448143	660.288	497.23
182448176	657.744	499.847
182448209	659.794	499.693
182448243	659.932	498.803
182448276	660.183	499.448
182448309	661.402	503.799
182448343	663.95	504.63
182448343	663.95	504.63
182448343	663.95	504.63
182448343	663.95	504.63
182448476	752.997	521.35
182448509	1164.43	599.157
182448543	1318.74	614.972
182448576	1318.36	613.31
182448609	1316.64	612.249
182448642	1316.66	606.363
182448676	1315.23	607.694
182448709	1317.62	606.434
182448742	1318.05	605.108
182448776	1311.52	606.436
182448809	1319.43	601.734
182448842	1320.04	599.928
182448876	1320.78	604.409
182448909	1321.09	605.176
182448942	1316.21	602.426
182448976	1321.89	601.989
182449009	1316.45	599.783
182449042	1328.76	602.011
182449075	1480.8	533.997
182449109	1634.44	436.676
182449142	1654.31	421.509
182449175	1653.41	421.751
182449209	1654.82	423.062
182449242	1652.77	421.285
182449275	1657.18	419.205
182449309	1656.68	417.53
182449342	1658.84	416.875
182449375	1663.7	417.285
182449409	1664.07	416.287
182449442	1665.09	420.832
182449475	1665.49	416.441
182449508	1636.63	419.438
182449542	1192.79	462.452
182449575	818.421	482.184
182449608	631.685	488.054
182449642	633.213	492.175
182449675	643.041	492.446
182449708	640.956	498.744
182449742	639.753	500.431
182449775	642.005	500.767
182449808	643.774	502.121
182449842	640.35	503.334
182449875	641.342	501.58
182449908	640.902	503.094
182449942	641.871	507.81
182449975	646.387	505.341
182450008	640.422	509.735
182450041	743.051	509.227
182450075	1060.03	523.603
182450108	1173.27	521.623
182450141	1173.08	521.849
182450175	1170.59	523.091
182450208	1173.74	518.951
182450241	1174.1	518.348
182450275	1171.16	516.972
182450308	1173.82	518.509
182450341	1172.18	515.79
182450352	1173.57	515.494
182450352	1173.57	515.494
182450352	1173.57	515.494
182450474	1174.86	514.786
182450508	1176.59	519.45
182450541	1174.87	517.73
182450574	1176.85	517.326
182450608	1176.48	513.492
182450641	1170.34	516.191
182450663	1168.74	514.375
182450674	1171.14	512.1
182450697	1171.53	516.653
182450708	1170.47	518.841
182450730	1170.31	518.364
182450741	1171.41	520.801
182450763	1172.61	519.89
182450774	1175.96	522.364
182450796	1176.81	523.869
182450808	1173.62	518.524
182450830	1172.65	518.562
182450841	1172.88	521.974
182450863	1172.9	518.722
182450874	1170.94	516.909
182450896	1169	518.957
182450907	1170.21	520.158
182450930	1171.47	520.512
182450941	1168.05	519.638
182450963	1170.29	521.358
182450974	1175.49	523.204
182450996	1173.76	526.333
182451007	1173.21	526.724
182451030	1174.55	526.16
182451041	1175.11	523.837
182451063	1173.88	518.916
182451074	1171.4	517.951
182451096	1171.97	520.51
182451130	1170.83	521.456
182451163	1172.31	521.587
182451196	1171.96	522.83
182451229	1172.56	524.966
182451263	1175.55	522.774
182451296	1173.18	520.734
182451329	1173.49	520.452
182451363	1175.9	521.966
182451396	1175.73	521.384
182451429	1167.01	518.997
182451463	908.904	542.243
182451496	674.579	536.612
182451529	673.541	536.881
182451563	673.736	541.501
182451596	678.69	541.649
182451629	678.039	541.507
182451662	677.377	542.829
182451696	683.131	541.776
182451729	681.552	543.38
182451762	678.271	544.862
182451796	678.837	546.873
182451829	681.221	546.773
182451862	687.026	545.33
182451896	686.279	550.551
182451929	919.443	563.502
182451962	1315.96	544.222
182451996	1407.02	539.083
182452029	1402.51	539.595
182452062	1402.42	541.747
182452095	1405.65	536.828
182452129	1406.87	535.611
182452162	1407.26	534.798
182452195	1408.78	534.144
182452229	1408.09	536.072
182452262	1388.12	535.69
182452295	1042.74	578.464
182452329	670.166	618.182
182452362	643.105	633.186
182452373	644.175	635.087
182452373	644.175	635.087
182452373	644.175	635.087
182452495	642.709	640.943
182452528	649.987	637.77
182452562	649.423	639.057
182452595	649.524	640.814
182452628	651.233	640.616
182452662	649.294	640.141
182452695	650.558	639.295
182452728	652.068	643.99
182452762	651.017	644.346
182452795	654.609	638.816
182452828	654.361	641.147
182452862	654.573	646.115
182452895	846.34	611.197
182452928	1261.39	505.869
182452962	1394.6	469.762
182452995	1390.56	469.82
182453028	1392.46	469.693
182453061	1392.52	468.249
182453095	1397.21	468.971
182453128	1392.06	465.246
182453161	1393.18	467.244
182453195	1393.53	463.546
182453228	1389.61	462.214
182453261	1388.46	463.437
182453295	1388.06	463.8
182453328	1388	464.196
182453361	1393.31	466.718
182453395	1376.47	467.512
182453428	1051.12	476.051
182453461	776.238	469.571
182453494	767.307	472.479
182453528	769.014	475.904
182453561	771.676	480.218
182453594	771.462	481.718
182453628	770.19	481.287
182453661	768.681	480.634
182453694	766.337	487.48
182453728	769.069	484.713
182453761	770.437	483.585
182453794	771.5	482.168
182453828	768.997	487.842
182453861	736.838	491.812
182453894	472.899	506.777
182453927	417.449	506.365
182453961	417.477	504.633
182453994	411.278	505.789
182454027	412.216	502.004
182454061	416.393	502.385
182454094	416.13	503.427
182454127	414.452	506.787
182454161	414.603	507.675
182454194	424.746	508.885
182454227	781.439	497.774
182454261	1245.26	459.032
182454294	1399.93	444.25
182454327	1389.86	448.052
182454360	1391.74	447.357
182454372	1389.66	449.275
182454372	1389.66	449.275
182454372	1389.66	449.275
182454494	1391.06	448.503
182454527	1396.19	444.982
182454560	1397.94	444.645
182454594	1393.5	445.585
182454627	1166.29	469.942
182454660	767.83	479.055
182454694	720.457	482.566
182454727	721.08	482.444
182454760	724.261	487.067
182454794	722.466	487.584
182454827	721.439	486.008
182454860	722.819	487.432
182454893	722.117	486.972
182454927	722.184	488.592
182454960	722.532	488.697
182454993	722.219	488.753
182455027	725.262	486.108
182455060	728.602	484.317
182455093	766.938	492.613
182455127	1142.84	491.42
182455160	1476.33	453.938
182455193	1500.11	448.395
182455227	1500.62	446.874
182455338	1506.01	440.905
182455393	1510.28	435.873
182455426	1510.74	434.49
182455460	1511.4	435.343
182455493	1512.98	433.388
182455526	1511.41	437.461
182455560	1515.46	437.245
182455593	1511.28	433.246
182455626	1509.29	433.765
182455660	1511.4	438.453
182455693	1511.59	449.177
182455726	1425.87	694.689
182455759	1403.42	836.015
182455793	1404.78	839.327
182455826	1409.71	840.125
182455859	1403.22	835.238
182455893	1402.59	837.863
182455926	1403.27	840.622
182455959	1396.74	845.684
182455993	1124.02	1056.17
182456026	743.967	1369.37
182456059	604.971	1493.75
182456093	599.329	1509.58
182456126	600.25	1507.93
182456159	607.447	1495.43
182456193	607.393	1501.29
182456226	602.688	1496.29
182456259	606.45	1501.52
182456292	603.633	1499.65
182456326	604.461	1500.73
182456359	605.908	1500.11
182456359	605.908	1500.11
182456359	605.908	1500.11
182456459	683.639	1498.99
182456492	684.34	1513.24
182456526	680.832	1501.39
182456559	680.533	1503.72
182456592	676.568	1506.02
182456626	679.148	1504.43
182456659	859.387	1346.91
182456692	1172.58	980.65
182456725	1243.88	864.132
182456759	1248.62	875.44
182456792	1249.87	871.184
182456825	1254.59	877.035
182456859	1254.32	879.841
182456892	1251.29	880.314
182456925	1253.3	876.377
182456959	1251.7	881.232
182456992	1252.67	882.592
182457025	1251.98	878.717
182457059	1115.81	818.728
182457092	900.651	716.741
182457125	883.155	699.878
182457158	878.661	704.064
182457192	878.214	704.437
182457225	881.709	702.309
182457258	882.979	699.076
182457292	882.583	700.446
182457325	883.97	702.533
182457358	882.767	702.192
182457392	883.63	704.082
182457425	883.423	703.357
182457458	879.484	699.947
182457492	882.913	705.3
182457525	883.258	701.811
182457558	882.039	704.339
182457592	881.693	707.311
182457625	1059.27	685.085
182457658	1372.97	606.294
182457691	1390.76	608.075
182457725	1394.64	610.487
182457758	1398.49	609.699
182457791	1397.47	609.169
182457825	1400.68	609.897
182457858	1402.14	612.563
182457891	1399.73	608.45
182457925	1404.78	609.352
182457958	1324.94	549.092
182457991	1294.79	519.444
182458025	1293.56	514.565
182458058	1296.92	513.753
182458091	1296.07	516.107
182458124	1293.48	516.028
182458158	1296.19	515.234
182458191	1294.01	516.162
182458224	1296.13	514.472
182458258	1291.91	515.052
182458291	1295.17	513.467
182458324	1292.24	517.124
182458358	1292.57	515.553
182458358	1292.57	515.553
182458358	1292.57	515.553
182458458	1296.47	511.48
182458491	1295.12	516.712
182458524	1294.9	513.972
182458557	1298.07	513.642
182458591	1296.89	514.025
182458624	1296.17	516.92
182458657	1298.52	517.432
182458691	1293.44	519.15
182458724	1295.37	519.311
182458757	1296.34	520.556
182458791	1294.2	515.941
182458802	1295.13	516.668
182458824	1294.73	520.477
182458835	1296.02	521.929
182458857	1294.06	522.022
182458868	1292.01	520.427
182458891	1289.74	520.862
182458902	1289.89	524.835
182458924	1290.74	525.811
182458935	1293.06	523.231
182458957	1293.58	522.708
182458968	1293.61	525.968
182458991	1292.55	526.911
182459002	1290.14	523.985
182459024	1293	521.601
182459035	1293.16	521.746
182459057	1290.54	523.714
182459068	1290.35	523.971
182459090	1291.39	523.008
182459102	1292.26	522.815
182459124	1291.29	522.945
182459135	1289.77	523.98
182459157	1287.83	525.749
182459168	1289.53	525.562
182459190	1290.64	524.938
182459201	1290.95	524.906
182459224	1291.88	525.531
182459235	1289.78	527.931
182459257	1288.16	527.015
182459268	1286.92	522.889
182459290	1283.57	523.025
182459301	1284.53	525.284
182459324	1284.15	528.411
182459335	1286.49	531.004
182459357	1303.77	522.171
182459368	1317.61	512.396
182459390	1334.75	490.923
182459424	1332.48	481.896
182459457	1335.97	480.598
182459490	1338.27	484.104
182459523	1333.71	480.865
182459557	1329.99	480.574
182459590	1329.78	484.611
182459623	1331.5	480.683
182459657	1332.55	481.085
182459690	1331.21	485
182459723	1331.42	481.087
182459757	1329.02	484.4
182459790	1325.67	480.19
182459823	1329.56	485.077
182459857	1253.31	492
182459890	864.635	508.637
182459923	645.771	522.044
182459956	651.027	519.17
182459990	649.835	515.603
182460023	655.719	518.27
182460056	656.704	518.097
182460090	654.486	520.419
182460123	654.708	519.669
182460156	660.006	522.844
182460190	659.713	516.715
182460223	652.603	522.441
182460256	653.918	522.634
182460290	656.907	520.299
182460323	657.352	517.534
182460356	654.735	518.628
182460356	654.735	518.628
182460356	654.735	518.628
182460456	659.735	520.141
182460456	659.735	520.141
182460456	659.735	520.141
182460556	1074.75	510.415
182460589	1385.32	466.228
182460623	1398.14	468.52
182460656	1395.42	468.474
182460689	1397.29	464.5
182460723	1400.02	461.197
182460756	1405.83	459.4
182460789	1403.36	458.277
182460823	1400.46	455.378
182460856	1402.69	458.436
182460889	1399.47	456.616
182460922	1397.55	455.391
182460956	1397.42	456.733
182460989	1398.87	459.832
182461022	1397.34	457.937
182461056	1375.82	464.412
182461089	1043.57	493.189
182461122	672.238	500.322
182461156	635.6	507.998
182461189	639.729	503.945
182461222	637.651	507.108
182461256	641.648	507.691
182461289	642.738	511.017
182461322	642.554	511.003
182461355	642.912	509.616
182461389	644.343	509.303
182461422	647.012	509.11
182461455	642.256	511.304
182461489	644.587	512.293
182461522	642.773	510.249
182461555	647.831	512.318
182461589	647.438	515.224
182461622	649.377	516.986
182461655	648.544	515.575
182461689	646.032	517.284
182461722	646.178	516.542
182461755	667.338	516.725
182461788	985.681	501.067
182461822	1316.2	446.828
182461855	1349.76	442.792
182461888	1351.58	444.085
182461922	1352.45	446.125
182461955	1351.56	438.242
182461988	1350.82	437.509
182462022	1352.3	435.995
182462055	1351.98	434.719
182462088	1351.09	432.84
182462122	1348.18	432.573
182462155	1353.15	431.852
182462188	1351.68	434.402
182462221	1346.75	435.742
182462255	1346.91	434.738
182462288	1348.73	436.058
182462321	1350.06	435.564
182462355	1329.92	440.62
182462366	1262.44	458.166
182462366	1262.44	458.166
182462366	1262.44	458.166
182462488	635.885	559.692
182462521	630.474	561.988
182462555	633.22	563.329
182462588	630.931	564.553
182462621	637.065	564.288
182462655	636.708	564.949
182462688	637.545	566.462
182462721	633.215	566.52
182462754	635.883	569.291
182462788	633.889	567.838
182462821	636.342	571.011
182462854	639.556	569.591
182462888	639.299	567.766
182462921	639.251	566.507
182462954	635.41	569.795
182462988	670.783	572.428
182463021	1057.23	565.054
182463054	1398.05	550.277
182463088	1473.61	542.258
182463121	1475.5	540.273
182463154	1469.79	538.898
182463187	1474.84	541.247
182463221	1466.89	541.621
182463254	1468.97	540.31
182463287	1471.75	539.963
182463321	1471.19	538.738
182463354	1472.37	533.149
182463387	1475.81	535.897
182463421	1473.05	539.395
182463454	1473.8	537.953
182463487	1474.54	538.485
182463521	1470.4	540.901
182463554	1470.05	537.335
182463587	1336.05	550.411
182463620	894.113	564.676
182463654	611.249	579.563
182463687	604.941	584.058
182463720	602.319	583.618
182463754	606.462	586.149
182463787	610.377	589.724
182463820	611.598	584.327
182463854	611.453	578.116
182463887	606.593	583.522
182463920	605.119	585.041
182463954	609.127	585.42
182463987	608.129	582.31
182464020	608.736	580.88
182464053	609.618	584.194
182464087	613.733	578.848
182464120	615.094	583.689
182464153	612.337	584.459
182464187	608.659	584.397
182464220	613.623	580.464
182464253	615.474	584.666
182464287	615.53	588.415
182464320	615.894	584.798
182464353	613.019	586.244
182464353	613.019	586.244
182464353	613.019	586.244
182464453	616.429	588.479
182464453	616.429	588.479
182464453	616.429	588.479
182464453	616.429	588.479
182464553	615.964	590.244
182464575	616.303	588.621
182464586	616.638	589.289
182464609	616.19	588.154
182464620	615.165	589.731
182464642	614.389	591.24
182464653	614.58	591.675
182464675	613.806	596.654
182464686	613.324	594.214
182464709	618.229	593.821
182464720	619.69	593.939
182464742	613.708	592.696
182464753	612.386	593.096
182464775	611.978	592.2
182464786	611.763	591.647
182464808	628.051	592.088
182464820	660.969	587.23
182464842	858.134	525.259
182464853	921.447	504.672
182464875	1037.9	457.288
182464886	1051.72	451.987
182464908	1052.62	453.032
182464920	1052.17	454.117
182464942	1052.16	452.907
182464953	1053.12	452.18
182464975	1053.93	451.596
182464986	1052.48	450.569
182465008	1052.42	449.104
182465019	1053.87	449.111
182465042	1056.01	452.103
182465053	1054.9	452.338
182465075	1052.78	446.654
182465086	1053.1	446.959
182465108	1052.49	444.519
182465119	1053.41	443.164
182465142	1058.03	444.544
182465153	1057.83	444.837
182465175	1056.5	444.283
182465186	1055.9	444.69
182465208	1053.35	444.785
182465219	1053.8	443.504
182465253	1056.2	444.708
182465286	1057.27	445.172
182465319	1055.89	443.113
182465353	1054.13	448.102
182465386	1054.71	444.265
182465419	1056.12	445.883
182465452	1056.64	446.226
182465486	1054.5	448.2
182465519	1052.96	442.763
182465552	1053.37	449.8
182465586	1046.37	451.058
182465619	822.945	492.681
182465652	706.627	504.717
182465686	705.949	507.887
182465719	702.638	507.835
182465752	707.956	509.627
182465786	708.619	508.082
182465819	707.778	509.943
182465852	707.461	510.357
182465885	707.231	513.365
182465919	709.818	510.189
182465952	707.115	512.439
182465985	708.677	514.135
182466019	712.844	509.809
182466052	712.349	515.561
182466085	709.287	510.544
182466119	710.853	510.209
182466152	709.899	512.899
182466185	710.787	510.251
182466219	713.501	510.526
182466252	712.4	509.519
182466285	707.262	512.786
182466319	709.917	513.746
182466352	708.79	509.972
182466363	708.85	507.931
182466363	708.85	507.931
182466363	708.85	507.931
182466485	707.845	509.184
182466518	705.935	510.328
182466552	584.976	637.314
182466585	478.552	743.913
182466618	471.941	746.257
182466652	473.63	749.533
182466685	470.931	746.86
182466718	474.931	748.886
182466752	471.452	747.628
182466785	501.956	746.126
182466818	919.51	683.764
182466851	1281.72	584.548
182466885	1329.67	571.252
182466918	1326.9	570.6
182466951	1328.02	565.864
182466985	1331.32	566.707
182467018	1333.55	562.536
182467051	1331.31	563.154
182467085	1335.71	560.304
182467118	1334.93	556.892
182467151	1331.87	559.579
182467185	1334.96	555.212
182467218	1331.51	555.915
182467251	1333.27	555.052
182467284	1331.07	552.962
182467318	1193.81	546.525
182467351	786.846	493.401
182467384	656.799	493.091
182467418	655.096	487.619
182467451	656.237	490.974
182467484	660.331	491.237
182467518	659.018	492.981
182467551	658.837	493.255
182467584	660.237	494.257
182467618	659.652	495.256
182467651	658.513	496.716
182467684	661.544	498.849
182467718	663.247	496.555
182467751	663.846	492.036
182467784	664.679	494.804
182467817	665.349	496.709
182467851	665.765	497.852
182467884	662.08	499.558
182467917	701.079	505.486
182467951	1073.43	554.27
182467984	1340.74	565.017
182468017	1355.41	567.741
182468051	1358.45	559.573
182468084	1361.45	560.224
182468117	1361.83	557.426
182468151	1356.98	558.596
182468184	1360.87	554.228
182468217	1360.05	552.389
182468250	1360.71	551.295
182468284	1360.06	550.651
182468317	1360.78	555.326
182468350	1357.83	556.099
182468373	1358.94	554.371
182468373	1358.94	554.371
182468373	1358.94	554.371
182468484	1362.16	555.409
182468517	1361.69	558.121
182468550	1361.64	557.325
182468584	1361.03	556.106
182468617	1359.11	553.773
182468650	1361.57	557.672
182468683	1364.93	555.142
182468717	1352.02	558.239
182468750	1071.26	550.255
182468783	704.42	510.726
182468817	648.311	511.049
182468850	643.811	508.899
182468883	647.634	510.37
182468917	649.184	506.651
182468950	644.542	512.76
182468983	645.735	512.43
182469017	647.673	513.052
182469050	646.69	514.03
182469083	647.788	513.774
182469117	651.263	515.254
182469150	649.372	517.974
182469183	648.317	517.092
182469216	648.884	514.241
182469250	648.312	513.897
182469283	650.081	512.373
182469316	756.573	522.636
182469350	1199.8	513.32
182469383	1466.92	510.565
182469416	1475.84	507.244
182469450	1473.45	506.982
182469483	1471.21	504.482
182469516	1471.12	503.247
182469550	1469.95	500.54
182469583	1468.4	505.964
182469616	1472.98	499.795
182469649	1472.38	500.079
182469683	1471.69	500.684
182469716	1473.2	497.663
182469749	1475.1	495.618
182469783	1475.9	495.969
182469816	1474.49	495.592
182469849	1460.58	501.455
182469883	1238.15	514.03
182469916	1132.67	513.203
182469949	1134.08	514.173
182469983	1138.27	511.845
182470016	1010.94	553.449
182470049	746.136	604.954
182470082	709.415	611.586
182470116	718.765	605.276
182470149	720.126	607.141
182470182	717.565	609.03
182470216	721.755	605.781
182470249	719.835	604.464
182470282	722.487	607.38
182470316	720.555	607.736
182470349	721.778	607.662
182470360	722.102	608.655
182470360	722.102	608.655
182470360	722.102	608.655
182470482	1387.77	501.752
182470515	1382.02	500.781
182470549	1384.28	499.134
182470582	1389.92	499.5
182470615	1388.16	495.401
182470649	1390.01	492.741
182470682	1391.38	493.991
182470715	1392.86	488.858
182470749	1396.95	487.1
182470782	1391.13	485.395
182470815	1392.31	484.88
182470849	1397.55	490.061
182470882	1391.2	486.917
182470915	1107.79	503.465
182470949	712.473	516.506
182470982	634.231	524.215
182471015	638.938	523.746
182471048	640.387	527.485
182471082	641.853	527.236
182471115	641.337	531.272
182471148	637.102	528.377
182471182	640.348	531.112
182471215	642.848	531.756
182471248	642.649	533.866
182471282	645.362	533.971
182471315	645.26	535.313
182471348	647.487	534.56
182471382	645.397	533.789
182471415	645.787	534.594
182471448	646.082	536.547
182471481	647.497	537.791
182471515	648.166	539.184
182471548	646.173	538.258
182471581	647.988	535.008
182471615	655.666	541.342
182471648	967.355	632.275
182471681	1344.11	740.714
182471715	1417.11	766.79
182471748	1415.39	766.849
182471781	1417.8	764.655
182471815	1416.26	763.817
182471848	1418.6	763.581
182471881	1420.43	762.784
182471914	1421.93	760.643
182471948	1419.59	759.877
182471981	1415.15	763.586
182472014	1416.83	758.106
182472048	1421.75	765.028
182472081	1487.57	519.441
182472114	1480.83	498.098
182472148	1482.88	497.933
182472181	1481.6	499.818
182472214	1479.01	498.967
182472248	1475.52	497.262
182472281	1475.91	498.862
182472314	1243.22	530.209
182472347	781.805	556.125
182472359	713.255	563.53
182472359	713.255	563.53
182472359	713.255	563.53
182472481	679.433	569.714
182472514	681.717	572.799
182472547	678.812	576.342
182472581	681.758	575.272
182472614	684.017	577.924
182472647	680.631	578.362
182472681	684.3	579.313
182472714	684.972	579.854
182472747	684.972	580.243
182472781	684.912	579.402
182472814	683.962	581.629
182472847	687.244	583.622
182472880	685.987	582.701
182472914	687.817	581.002
182472947	685.047	583.821
182472980	686.079	585.436
182473025	686.259	585.424
182473047	687.991	583.462
182473080	684.128	585.254
182473114	686.248	586.727
182473147	692.483	585.379
182473180	685.637	587.398
182473214	690.107	582.461
182473247	687.081	584.731
182473280	690.246	584.087
182473313	687.45	583.468
182473336	688.641	585.245
182473347	688.784	587.218
182473369	689.823	588.697
182473380	690.274	586.81
182473402	685.798	588.554
182473413	684.719	589.152
182473436	688.115	589.659
182473447	689.04	589.328
182473469	686.293	587.673
182473480	685.349	588.742
182473502	684.978	588.95
182473513	685.43	587.184
182473536	686.596	592.936
182473547	686.384	592.849
182473569	684.252	595.106
182473580	684.659	596.087
182473602	684.851	596.972
182473613	683.531	596.643
182473635	681.717	595.276
182473647	683.331	595.954
182473669	686.868	593.649
182473680	687.094	594.838
182473702	685.534	592.794
182473713	685.661	592.046
182473735	689.698	594.284
182473746	689.016	595.413
182473769	688.649	590.981
182473791	739.276	585.802
182473813	875.399	558.341
182473846	1006.35	512.363
182473880	1013.91	511.777
182473913	1015.57	508.814
182473946	1015.93	509.737
182473980	1012.78	507.104
182474013	1018.78	509.654
182474046	1015.01	502.194
182474080	1004.83	501.871
182474113	768.328	544.152
182474146	689.665	552.268
182474179	690.782	552.529
182474213	685.46	554.085
182474246	689.932	552.976
182474279	687.613	555.69
182474313	689.806	554.767
182474346	689.42	554.066
182474368	689.401	555
182474368	689.401	555
182474368	689.401	555
182474479	1306.6	512.63
182474513	1335.83	511.191
182474546	1333.62	510.278
182474579	1332.98	509.326
182474613	1334.6	506.856
182474646	1332.11	506.006
182474679	1333.75	506.709
182474712	1337.54	503.692
182474746	1339.39	506.271
182474779	1336.73	505.888
182474812	1334.32	506.343
182474846	1334.98	506.295
182474879	1333.05	505.759
182474912	1292.7	504.649
182474946	934.337	498.792
182474979	636.018	507.776
182475012	609.22	516.599
182475046	611.22	512.553
182475090	614.699	515.43
182475112	612.001	517.911
182475157	607.77	515.584
182475179	606.661	516.911
182475212	610.604	513.984
182475245	615.354	515.445
182475279	610.772	513.767
182475312	857.852	532.709
182475345	1264.38	506.684
182475379	1462.5	512.585
182475412	1455.9	513.681
182475445	1465.13	513.114
182475490	1460.93	507.259
182475512	1462.39	507.317
182475556	1463.67	506.817
182475590	1461.18	509.161
182475623	1462.32	510.952
182475656	1459.66	510.279
182475690	1458.25	511.391
182475723	1454.45	518.278
182475756	1455.15	516.232
182475778	1457.82	515.731
182475812	1453.74	513.568
182475856	1457.41	517.629
182475889	1459.93	517.003
182475923	1460.38	513.646
182475956	1316.94	518.442
182475989	925.544	510.817
182476023	689.27	517.256
182476056	580.875	531.743
182476089	586.474	533.842
182476123	586.71	534.29
182476156	584.904	538.114
182476189	582.228	539.695
182476222	583.978	538.386
182476256	585.401	542.119
182476289	583.736	543.294
182476322	588.229	540.793
182476345	586.619	542.836
182476345	586.619	542.836
182476345	586.619	542.836
182476456	826.645	535.998
182476489	1296.94	526.586
182476522	1504.82	519.53
182476556	1473.59	506.373
182476589	1469.88	504.591
182476622	1470.27	503.401
182476655	1471.66	499.189
182476689	1475.91	500.319
182476722	1473.84	500.626
182476755	1475.71	494.819
182476789	1473.99	494.849
182476822	1471.27	493.198
182476855	1471.56	494.756
182476889	1471.06	495.69
182476922	1473.16	494.455
182476955	1473.52	495.558
182476989	1471.73	492.912
182477022	1474.66	494.491
182477055	1366.33	479.429
182477088	1015.69	444.008
182477122	751.034	456.964
182477155	588.697	500.449
182477188	543.658	522.076
182477222	548.591	523.671
182477255	545.314	523.678
182477288	542.879	523.579
182477322	541.276	525.684
182477355	541.621	523.543
182477388	543.824	528.022
182477422	544.632	525.083
182477455	538.88	525.284
182477488	593.405	523.68
182477522	1028.26	547.189
182477555	1419.89	559.083
182477588	1497.59	554.038
182477621	1489.69	565.675
182477655	1493.27	558.355
182477688	1492.74	557.577
182477721	1492.09	556.505
182477755	1491.78	554.039
182477788	1496.5	554.772
182477821	1498.36	555.094
182477855	1500.59	553.998
182477888	1500.01	554.094
182477921	1496.47	555.724
182477955	1499.31	553.086
182477988	1501.79	548.92
182478021	1501.99	549.67
182478054	1503.99	549.976
182478088	1503.3	547.239
182478121	1502.27	544.874
182478154	1498.98	548.799
182478188	1498.92	546.216
182478221	1498.86	545.31
182478254	1498.16	551.584
182478288	1496.67	548.595
182478321	1499.8	547.28
182478354	1399.72	535.31
182478354	1399.72	535.31
182478354	1399.72	535.31
182478354	1399.72	535.31
182478354	1399.72	535.31
182478454	1223.91	512.15
182478465	1222.91	511.35
182478487	1223.21	513.008
182478499	1226.21	514.517
182478521	1224.08	513.96
182478532	1222.62	516.589
182478554	1224.06	514.575
182478565	1220.82	511.328
182478587	1220.06	510.984
182478598	1220.77	511.881
182478621	1219.98	514.319
182478632	1222.28	515.728
182478654	1223.32	516.156
182478665	1219.57	515.016
182478687	1218.18	513.46
182478698	1221.49	514.443
182478721	1220.86	517.359
182478732	1220.49	515.401
182478754	1223.18	516.016
182478765	1220.41	516.331
182478787	1217.71	516.417
182478798	1219.46	518.039
182478821	1220.39	515.898
182478832	1218.89	516.599
182478854	1220.97	518.332
182478865	1221.67	517.417
182478887	1222.25	517.958
182478920	1219.8	515.398
182478954	1220.07	518.073
182478987	1219.56	517.001
182479020	1223.35	514.37
182479054	1221.93	518.353
182479087	1225.82	517.973
182479120	1225.02	517.455
182479154	1228.3	512.477
182479187	1223.16	515.186
182479220	1225.29	519.234
182479254	1080.5	551.641
182479287	717.24	582.794
182479320	637.152	594.667
182479354	636.163	595.785
182479387	633.071	601.164
182479420	632.77	596.77
182479453	638.924	600.754
182479487	636.105	599.781
182479520	636.864	598.831
182479553	638.562	601.549
182479587	641.462	599.141
182479620	639.151	603.733
182479653	638.885	601.461
182479687	636.446	597.995
182479720	639.093	603.273
182479753	637.487	603.241
182479787	638.358	606.844
182479820	637.925	604.439
182479853	692.149	607.14
182479886	1091.43	565.375
182479920	1307.54	514.687
182479953	1307.39	517.248
182479986	1305.34	516.856
182480020	1308.79	516.995
182480053	1307.17	513.922
182480086	1310.77	512.94
182480120	1309.67	512.377
182480153	1309.69	511.888
182480186	1308.43	511.137
182480220	1305.31	510.05
182480253	1308.99	510.927
182480286	1309.38	514.054
182480319	1307	512.453
182480353	1304.84	514.51
182480353	1304.84	514.51
182480353	1304.84	514.51
182480453	670.482	564.456
182480486	673.553	564.69
182480519	672.428	571.656
182480553	670.266	573.58
182480586	669.487	572.197
182480619	669.478	570.092
182480653	673.685	573.274
182480686	669.493	572.945
182480719	673.33	570.432
182480752	669.582	576.541
182480786	673.058	573.35
182480819	673.23	576.383
182480852	674.716	576.845
182480886	672.142	579.538
182480919	667.366	567.252
182480952	675.573	495.051
182480986	707.949	444.979
182481019	707.546	443.157
182481052	708.342	441.58
182481086	854.5	458.326
182481119	1286.71	484.192
182481152	1417.19	476.899
182481186	1412.74	480.264
182481219	1417.35	482.69
182481252	1417.03	481.014
182481285	1417.75	479.581
182481319	1418.38	478.151
182481352	1417.83	478.271
182481385	1421.13	475.44
182481419	1419.93	475.632
182481452	1420.8	472.458
182481485	1420.21	475.812
182481519	1424.94	475.407
182481552	1422.7	475.232
182481585	1424.78	474.006
182481619	1425.68	471.391
182481652	1421.11	471.713
182481685	1419.9	469.364
182481718	1420.59	468.276
182481752	1421.46	467.396
182481785	1426.58	471.912
182481818	1422.22	471.97
182481852	1424.09	469.663
182481885	1424.81	471.351
182481918	1420.86	470.227
182481952	1419.94	470.415
182481985	1356.37	489.54
182482018	1050.8	554.001
182482052	887.132	580.409
182482085	881.545	584.661
182482096	881.832	586.308
182482118	883.093	590.886
182482129	883.112	588.363
182482151	881.688	583.505
182482163	881.35	588.764
182482185	880.919	591.573
182482196	881.41	592.057
182482218	883.94	592.848
182482229	881.157	591.154
182482251	882.084	593.294
182482262	880.317	592.759
182482285	879.553	591.384
182482296	881.18	590.761
182482318	877.778	590.959
182482329	879.359	593.826
182482351	881.423	595.137
182482362	879.899	593.356
182482362	879.899	593.356
182482362	879.899	593.356
182482362	879.899	593.356
182482362	879.899	593.356
182482362	879.899	593.356
182482462	1136.57	548.099
182482485	1242.83	516.464
182482496	1273.7	502.38
182482518	1283.9	496.359
182482551	1281.09	494.316
182482584	1282.04	490.124
182482618	1285.91	487.677
182482651	1285.48	486.038
182482684	1289.25	481.815
182482718	1287.88	480.606
182482751	1286.64	484.364
182482784	1286.92	483.777
182482818	1292.17	480.194
182482851	1288.7	479.692
182482884	1185.83	512.118
182482918	789.543	571.822
182482951	660.114	588.881
182482984	656.988	590.327
182483018	655.461	590.094
182483051	659.87	590.909
182483084	663.324	593.737
182483117	663.181	595.977
182483151	664.367	593.555
182483184	665.379	595.041
182483217	663.889	596.569
182483251	664.464	595.529
182483284	666.215	597.112
182483317	665.62	599.482
182483351	670.656	597.411
182483384	666.582	600.227
182483417	671.641	597.25
182483451	687.425	546.976
182483484	730.968	402.387
182483517	744.734	358.832
182483550	743.663	359.77
182483584	740.907	360.932
182483617	738.681	363.015
182483650	737.14	360.579
182483684	745.074	362.667
182483717	992.122	473.246
182483750	1369.81	618.933
182483784	1492.08	655.617
182483817	1484.92	654.721
182483850	1487.16	649.206
182483884	1492.25	644.204
182483917	1491.4	641.173
182483950	1494.14	643.527
182483983	1495.55	637.674
182484017	1497.27	635.097
182484050	1496.55	633.657
182484083	1435.24	602.035
182484117	1301.36	504.746
182484150	1286.09	492.024
182484183	1285.37	489.527
182484217	1287.77	490.674
182484250	1277.72	495.026
182484283	970.256	526.98
182484317	688.903	537.104
182484350	656.094	539.623
182484372	662.972	534.997
182484372	662.972	534.997
182484372	662.972	534.997
182484483	659.764	540.796
182484516	663.324	536.343
182484550	661.304	540.005
182484583	665.832	540.826
182484616	665.671	543.628
182484650	666.189	543.815
182484683	667.901	548.569
182484716	666.561	547.585
182484750	662.933	550.037
182484783	750.774	547.672
182484816	1120.17	527.262
182484850	1250.48	507.05
182484883	1251.08	505.296
182484916	1253.3	503.232
182484949	1250.01	508.386
182484983	1250.23	509.513
182485016	1255.2	504.905
182485049	1250.07	507.81
182485083	1253.97	506.305
182485116	1253.23	504.854
182485149	1251.7	506.631
182485183	1247.44	503.854
182485216	1252.62	505.251
182485249	1251.03	504.048
182485283	1252.1	503.195
182485316	1248.4	503.249
182485349	1145.81	558.91
182485382	784.717	652.281
182485416	654.979	679.638
182485449	653.614	677.18
182485482	655.399	678.082
182485516	656.579	679.83
182485549	653.504	678.875
182485582	652.82	678.872
182485616	650.754	678.079
182485649	648.342	682.873
182485682	651.877	676.35
182485716	649.167	677.88
182485749	649.247	674.129
182485782	651.435	672.103
182485815	652.802	673.97
182485849	804.682	656.722
182485882	1239.53	587.163
182485915	1415.33	542.078
182485949	1413.82	532.145
182485982	1416.3	528.011
182486015	1420.55	528.071
182486049	1418.1	527.325
182486082	1422.38	521.533
182486115	1422.26	522.105
182486149	1415.72	522.126
182486182	1421.86	523.794
182486215	1424.35	525.118
182486249	1419.69	526.093
182486282	1289.11	533.651
182486315	855.208	521.907
182486348	661.178	527.249
182486348	661.178	527.249
182486348	661.178	527.249
182486448	659.158	537.24
182486482	665.365	538.849
182486515	665.904	541.127
182486548	667.012	542.732
182486582	668.045	542.487
182486615	670.468	544.519
182486648	669.291	543.671
182486682	669.964	545.179
182486715	669.245	543.907
182486748	670.896	547.076
182486781	675.18	549.625
182486815	675.103	547.931
182486848	925.612	550.944
182486881	1346.38	529.975
182486915	1490.09	508.768
182486948	1487.21	510.613
182486981	1493.86	508.232
182487015	1493.59	510.242
182487048	1493.97	506.534
182487081	1496.05	503.608
182487115	1496.98	502.922
182487148	1497.4	501.005
182487181	1501.2	499.465
182487214	1504.95	500.11
182487248	1506.41	500.534
182487281	1504.43	499.424
182487314	1501.05	497.755
182487348	1501.1	498.801
182487381	1499.05	504.685
182487414	1503.56	499.522
182487448	1505.34	501.124
182487481	1428.77	522.28
182487514	1130.73	585.866
182487548	946.858	623.14
182487581	936.507	627.724
182487614	932.325	628.598
182487636	934.688	629.081
182487647	934.016	628.441
182487670	934.66	633.564
182487681	935.522	634.349
182487703	935.878	633.92
182487714	935.686	633.99
182487736	934.366	633.932
182487747	937.144	635.719
182487770	934.957	636.193
182487781	933.025	637.298
182487803	933.761	635.878
182487814	932.307	634.44
182487836	930.767	638.245
182487847	934.851	637.435
182487870	933.941	637.707
182487881	933.192	637.68
182487903	934.745	637.545
182487914	935.907	638.24
182487936	938.669	637.882
182487947	935.243	637.613
182487969	933.814	636.031
182487981	936.428	635.473
182488003	935.192	634.637
182488014	933.627	633.876
182488047	942.073	635.41
182488081	1040.88	592.756
182488114	1136.62	515.327
182488147	1150.12	497.95
182488180	1147.15	495.506
182488214	1145.63	496.824
182488247	1147.46	493.572
182488280	1148.93	491.89
182488314	1149.18	484.166
182488347	1147.99	486.785
182488358	1147.62	488.906
182488358	1147.62	488.906
182488358	1147.62	488.906
182488480	580.361	552.953
182488514	588.506	555.149
182488547	586.32	554.533
182488580	582.218	553.476
182488613	583.721	553.273
182488647	582.859	550.933
182488680	585.292	552.464
182488713	583.546	551.833
182488747	581.621	552.687
182488780	583.419	555.066
182488813	584.804	555.337
182488847	582.291	556.349
182488880	582.975	555.547
182488913	582.297	555.473
182488947	585.692	558.264
182488980	586.027	556.354
182489013	582.904	554.916
182489046	583.044	557.076
182489080	583.029	557.132
182489113	584.107	558.251
182489146	738.465	564.14
182489180	1173.85	554.125
182489213	1381.23	549.95
182489246	1388.52	546.851
182489280	1390.63	543.359
182489313	1391.39	542.32
182489346	1392.31	540.27
182489380	1394.31	533.354
182489413	1390.82	536.196
182489446	1392.14	535.407
182489480	1395.86	531.558
182489513	1400.86	531.364
182489546	1398.2	531.703
182489579	1391.75	528.83
182489613	1390.62	532.743
182489646	1393.23	530.785
182489679	1375.23	536.608
182489713	1150.1	525.965
182489746	1053.44	511.896
182489779	1060.19	512.501
182489813	1056.22	510.609
182489846	1038.16	516.249
182489879	790.122	525.337
182489913	617.346	526.064
182489946	622.088	531.613
182489979	624.153	527.945
182490012	621.171	527.236
182490046	621.963	529.038
182490079	623.425	531.173
182490112	622.291	534.233
182490146	623.132	532.856
182490179	624.522	531.516
182490212	623.154	535.559
182490246	624.603	533.074
182490279	626.183	537.642
182490312	625.405	535.72
182490346	626.852	535.192
182490357	627.95	535.936
182490357	627.95	535.936
182490357	627.95	535.936
182490479	1416.47	493.475
182490512	1432.04	489.289
182490545	1429.91	486.138
182490579	1430.48	486.085
182490612	1431.42	484.841
182490645	1429.16	485.269
182490679	1431.19	483.626
182490712	1430.56	486.139
182490745	1427.84	484.569
182490779	1428.73	484.068
182490812	1429.85	484.627
182490845	1430.24	485.231
182490878	1429.04	486.274
182490912	1430.21	489.497
182490945	1428.55	487.691
182490978	1404.6	490.299
182491012	1066.28	532.497
182491045	731.821	556.132
182491078	692.586	561.085
182491112	691.495	555.765
182491145	690.102	560.18
182491178	692.701	561.519
182491212	689.416	565.256
182491245	695.196	561.708
182491278	687.703	565.557
182491312	695.379	564.72
182491345	689.841	563.027
182491378	692.786	560.582
182491411	693.359	563.036
182491445	692.784	563.232
182491478	693.779	563.01
182491511	689.585	564.599
182491545	746.464	566.038
182491578	1151.13	555.097
182491611	1440.11	526.854
182491645	1472.07	508.645
182491678	1475.58	511.377
182491711	1479.98	507.704
182491745	1474.77	504.572
182491778	1473.44	505.601
182491811	1473.89	507.591
182491844	1479.05	506.501
182491878	1476.9	506.054
182491911	1473.97	506.903
182491944	1474.06	502.808
182491978	1471.69	506.236
182492011	1470.58	505.905
182492044	1467.94	509.797
182492078	1470.29	508.529
182492111	1277.4	533.13
182492144	852.772	549.426
182492178	650.648	571.351
182492211	642.225	576.503
182492244	647.751	575.028
182492277	645.963	575.151
182492311	648.664	579.103
182492344	645.726	578.054
182492344	645.726	578.054
182492344	645.726	578.054
182492344	645.726	578.054
182492477	653.391	577.744
182492511	648.131	578.122
182492544	650.214	581.915
182492577	644.802	585.726
182492611	642.437	588.504
182492644	647.027	584.429
182492677	650.043	581.539
182492710	650.024	585.78
182492744	650.122	581.519
182492777	686.517	580.328
182492810	1061.64	547.994
182492844	1432.61	518.864
182492877	1501.22	505.618
182492910	1498	506.762
182492944	1500.96	506.545
182492977	1502.29	502.91
182493010	1504.78	503.913
182493044	1503.97	500.575
182493077	1505.41	498.083
182493110	1508.14	495.693
182493144	1508.7	497.28
182493177	1508.1	501.039
182493210	1513.18	495.768
182493243	1510.86	498.399
182493277	1510.61	496.712
182493310	1507.74	496.661
182493343	1507.13	492.58
182493377	1271.62	497.405
182493410	845.722	501.23
182493443	636.255	507.857
182493477	621.16	515.561
182493510	623.57	515.351
182493543	620.498	516.178
182493577	623.18	522.623
182493610	624.448	517.881
182493643	621.395	521.252
182493676	624.207	523.44
182493710	628.008	524.834
182493743	627.698	523.013
182493776	629.402	527.771
182493810	625.152	530.282
182493843	626.945	526.648
182493876	713.561	527.395
182493910	1135.29	518.951
182493943	1549.59	536.297
182493976	1547.87	535.212
182494010	1552.14	536.083
182494043	1558.17	534.092
182494076	1551.97	531.313
182494109	1556.32	528.016
182494143	1558.15	525.571
182494176	1559.32	527.001
182494209	1559.96	526.343
182494243	1562.17	524.292
182494276	1558.09	525.307
182494309	1559.23	521.914
182494343	1558.36	523.519
182494343	1558.36	523.519
182494343	1558.36	523.519
182494343	1558.36	523.519
182494476	1546.19	525.611
182494509	1172.87	502.642
182494542	828.032	490.9
182494576	674.046	494.503
182494609	679.636	500.486
182494642	679.376	499.825
182494676	681.838	500.672
182494709	683.703	500.608
182494742	682.022	504.308
182494776	681.044	504.194
182494809	680.38	505.468
182494842	678.05	506.868
182494876	686.356	505.142
182494909	684.207	511.063
182494942	687.219	510.611
182494976	687.065	513.146
182495009	686.169	515.119
182495042	689.862	513.969
182495075	690.211	515.232
182495109	688.426	514.152
182495142	690.375	517.663
182495175	689.98	514.104
182495209	693.038	513.956
182495242	688.016	514.462
182495275	687.424	515.548
182495309	684.361	515.2
182495342	691.266	510.117
182495375	683.625	514.973
182495409	684.692	512.921
182495442	686.477	512.021
182495475	690.46	511.872
182495508	690.306	515.743
182495531	688.402	517.082
182495542	689.032	516.637
182495564	691.52	514.763
182495575	693.861	514.731
182495597	693.217	513.888
182495608	691.69	512.289
182495631	690.976	515.535
182495642	690.569	517.03
182495664	690.247	516.921
182495675	692.111	517.522
182495697	690.642	517.203
182495708	691.15	518.042
182495731	689.32	519.414
182495742	689.18	518.801
182495764	691.147	518.116
182495775	689.544	518.957
182495797	690.629	518.575
182495808	689.941	516.942
182495830	693.593	514.599
182495842	694.249	514.341
182495864	695.48	516.326
182495875	695.706	517.125
182495897	694.823	516.431
182495908	696.043	516.239
182495930	694.602	518.857
182495941	694.752	519.132
182495964	695.337	517.79
182495975	694.129	517.827
182496008	692.872	520.966
182496041	695.26	519.101
182496075	697.094	518.55
182496108	695.938	519.895
182496141	695.953	519.277
182496175	696.623	521.801
182496208	696.786	521.956
182496241	696.191	521.705
182496275	689.59	521.958
182496308	692.066	520.157
182496341	692.24	520.98
182496352	689.336	520.152
182496352	689.336	520.152
182496352	689.336	520.152
182496452	694.477	520.673
182496452	694.477	520.673
182496452	694.477	520.673
182496574	587.987	338.452
182496608	586.871	322.405
182496641	585.062	318.835
182496674	580.963	317.52
182496708	584.048	321.036
182496741	583.541	321.998
182496774	582.229	322.646
182496808	585.036	323.793
182496841	583.114	323.175
182496874	583.588	324.83
182496907	583.234	325.059
182496941	729.213	368.911
182496974	1166.93	451.644
182497007	1361.65	499.944
182497041	1364.09	496.77
182497074	1366.73	494.678
182497107	1365.71	490.968
182497141	1367.71	493.239
182497174	1370.58	489.746
182497207	1368.79	490.548
182497241	1369.96	486.613
182497274	1371.29	485.598
182497307	1365.6	486.333
182497340	1368.89	484.715
182497374	1369.03	480.813
182497407	1371.6	482.589
182497440	1371.83	482.936
182497474	1374.57	479.88
182497507	1379.57	479.417
182497540	1375.09	478.265
182497574	1376.04	479.321
182497607	1375.25	476.41
182497640	1378.27	475.974
182497674	1373.32	476.997
182497707	1088.46	505.971
182497740	729.406	528.354
182497773	595.49	535.036
182497807	602.897	536.916
182497840	605.516	540.042
182497873	607.262	538.679
182497907	605.473	542.253
182497940	608.639	539.723
182497973	606.042	539.454
182498007	606.587	539.445
182498040	605.816	539.357
182498073	603.482	537.654
182498107	603.167	533.107
182498140	602.699	532.937
182498173	603.689	535.524
182498206	787.389	531.88
182498240	1264.28	506.395
182498273	1493.98	492.434
182498306	1495.62	486.491
182498340	1498.11	485.618
182498351	1498.41	486.22
182498351	1498.41	486.22
182498351	1498.41	486.22
182498451	1503.41	481.748
182498451	1503.41	481.748
182498451	1503.41	481.748
182498573	1503.74	481.591
182498606	1503.82	483.356
182498640	1500.13	481.911
182498673	1499.54	480.924
182498706	1499.67	481.175
182498739	1496.81	485.797
182498773	1499.72	482.958
182498806	1499.52	480.078
182498839	1497.45	481.53
182498873	1497.43	479.838
182498906	1501.68	481.887
182498939	1496.83	485.737
182498973	1359.26	485.275
182499006	916.162	454.759
182499039	636.096	444.225
182499073	526.57	453.16
182499106	528.055	457.121
182499139	523.008	458.468
182499172	522.88	463.049
182499206	524.884	458.226
182499239	526.76	460.778
182499272	523.474	466.221
182499306	524.169	463.608
182499339	525.78	465.923
182499372	522.021	466.681
182499406	522.589	469.148
182499439	523.82	466.725
182499472	533.28	472.838
182499506	874.471	510.986
182499539	1331.05	529.578
182499572	1441.08	538.703
182499605	1431.48	534.055
182499639	1430.38	528.485
182499672	1437.86	528.645
182499705	1432.88	527.136
182499739	1435.5	522.93
182499772	1436.88	523.245
182499805	1458.73	511.496
182499839	1472.01	493.47
182499872	1472.92	491.224
182499905	1473.12	490.575
182499939	1474.95	490.442
182499972	1474.16	491.246
182500005	1472.43	490.701
182500038	1475.71	488.448
182500072	1476.63	488.655
182500105	1472.16	479.549
182500138	1467.3	464.891
182500172	1469.84	465.884
182500205	1470.26	463.6
182500238	1466.56	465.963
182500272	1470.3	461.938
182500305	1468.99	465.008
182500338	1469.89	459.088
182500372	1468.84	462.525
182500372	1468.84	462.525
182500372	1468.84	462.525
182500472	833.086	478.583
182500472	833.086	478.583
182500472	833.086	478.583
182500571	565.856	489.694
182500605	568.405	490.318
182500638	567.972	492.856
182500671	565.229	492.336
182500705	566.092	493.656
182500738	540.378	502.245
182500771	524.1	503.432
182500805	526.026	504.041
182500838	530.477	501.646
182500871	533.745	501.654
182500905	585.763	503.949
182500949	1232.51	487.573
182500971	1442.69	486.675
182501004	1530.07	486.276
182501038	1533.54	488.631
182501071	1530.57	483.882
182501104	1531.67	481.269
182501149	1532.46	480.481
182501171	1534.8	478.917
182501204	1534.39	476.901
182501238	1490.98	484.459
182501271	1475.93	491.776
182501315	1474.37	488.682
182501349	1478.78	487.744
182501382	1477.53	488.517
182501415	1477.22	488.908
182501449	1477.61	487.832
182501482	1475.38	490.362
182501515	1477.06	489.129
182501549	1472.56	495.22
182501582	1445.31	491.837
182501615	1018.71	514.301
182501648	670.011	524.991
182501682	624.101	527.488
182501715	629.901	532.682
182501748	630.12	535.045
182501782	630.362	532.414
182501804	631.815	530.4
182501848	630.501	529.362
182501882	628.869	533.205
182501915	624.602	532.988
182501948	537.399	519.123
182501982	520.769	511.183
182502015	518.177	514.83
182502048	526.827	514.228
182502081	610.159	519.897
182502115	1090.56	498.419
182502148	1402.43	478.145
182502181	1413.11	477.207
182502215	1414.67	476.347
182502248	1415.02	470.833
182502281	1421.35	471.214
182502315	1421.5	471.451
182502348	1424.28	468.471
182502359	1423.9	467.511
182502359	1423.9	467.511
182502359	1423.9	467.511
182502481	1422.26	467.007
182502514	1420.2	463.347
[truncated: 54,214 more rows]

## Sheet: Exp1-sub9
15:36:43
186548082	nan	nan
186548082	nan	nan
186548182	259.095	446.443
186548216	295.135	451.187
186548249	315.991	485.169
186548282	322.138	509.026
186548316	331.708	519.746
186548349	340.931	531.832
186548382	344.289	532.336
186548416	351.454	536.877
186548449	352.692	540.178
186548482	488.141	505.01
186548516	613.331	452.102
186548549	610.912	459.757
186548582	616.132	462.227
186548615	612.148	470.189
186548649	620.272	475.52
186548682	618.811	472.889
186548715	630.293	490.899
186548749	nan	nan
186548782	nan	nan
186548826	nan	nan
186548837	nan	nan
186548871	nan	nan
186548918	nan	nan
186548951	nan	nan
186548984	nan	nan
186549018	nan	nan
186549051	nan	nan
186549084	nan	nan
186549117	nan	nan
186549151	nan	nan
186549184	nan	nan
186549217	nan	nan
186549251	nan	nan
186549284	nan	nan
186549317	nan	nan
186549351	nan	nan
186549384	nan	nan
186549417	nan	nan
186549451	nan	nan
186549484	nan	nan
186549517	nan	nan
186549550	nan	nan
186549584	nan	nan
186549617	nan	nan
186549650	nan	nan
186549685	nan	nan
186549719	nan	nan
186549742	nan	nan
186549788	920.655	422.889
186549822	926.801	419.34
186549855	1008.99	415.432
186549888	1331.11	338.057
186549922	1360.53	333.528
186549955	1357.18	340.331
186549988	1353.75	340.128
186550022	1352.82	338.729
186550055	1344.15	338.106
186550077	1347.57	336.168
186550077	1347.57	336.168
186550077	1347.57	336.168
186550188	1344.99	348.361
186550221	1308.56	349.149
186550255	940.246	351.429
186550288	641.368	382.403
186550321	617.334	387.407
186550355	620.349	391.718
186550388	623.252	391.982
186550421	626.877	391.649
186550455	626.176	395.155
186550488	631.852	397.683
186550521	632.448	393.398
186550555	633.045	395.857
186550588	635.19	396.558
186550621	632.802	396.268
186550655	634.616	391.102
186550688	630.14	398.366
186550721	632.141	399.428
186550754	631.777	393.221
186550788	634.098	398.185
186550821	633.552	394.383
186550854	635.452	396.914
186550888	640.956	394.375
186550921	730.213	398.622
186550954	1073.81	352.993
186550988	1340.26	345.245
186551021	1368.83	339.424
186551054	1366.69	340.548
186551088	1365.39	336.84
186551121	1369.7	335.914
186551154	1365.44	337.353
186551187	1367.41	334.581
186551221	1364.78	330.644
186551254	1364.75	326.224
186551287	1366.02	329.534
186551321	1370.3	329.599
186551354	1365.64	330.486
186551387	1367.84	328.018
186551421	1371.36	328.423
186551454	1367.81	326.086
186551487	1361.34	389.972
186551521	1344.76	430.394
186551554	1340.91	425.846
186551587	1338.96	432.884
186551620	1341.21	432.872
186551654	1339.47	430.269
186551687	1333.16	434.394
186551720	1333.02	434.33
186551754	1333.42	436.36
186551787	1329.95	435.168
186551820	1333.06	433.772
186551854	1334.57	428.183
186551887	1267.56	434.52
186551920	880.086	418.712
186551954	709.759	431.614
186551987	712.268	428.119
186552020	711.013	428.305
186552053	706.83	427.563
186552087	710.286	430.598
186552087	710.286	430.598
186552087	710.286	430.598
186552187	711.39	425.44
186552220	705.125	428.376
186552253	706.93	424.533
186552287	711.563	425.06
186552320	709.349	424.989
186552353	709.086	423.724
186552387	801.132	406.505
186552420	1154.47	288.845
186552453	1290.27	253.646
186552487	1291.42	247.831
186552520	1289.58	244.403
186552553	1286.46	243.691
186552586	1287.61	248.397
186552620	1295.32	247.129
186552653	1287.43	250.652
186552686	1291.3	252.571
186552720	1279.59	251.672
186552753	1283.78	258.303
186552786	1275.56	257.519
186552820	1277.25	259.613
186552853	1277.86	254.628
186552886	1279.97	254.06
186552920	1279.8	257.565
186552953	1278.34	255.952
186552986	1274.14	259.927
186553019	1274.49	259.725
186553053	1274.86	259.586
186553086	1276.17	256.636
186553119	1278.7	257.984
186553153	1280.92	259.942
186553186	1279.14	255.737
186553219	1277.22	257.043
186553253	1278.64	259.439
186553286	1275.11	258.959
186553319	1273.74	260.341
186553353	1275.74	261.697
186553386	1275.46	258.764
186553419	1277.88	260.537
186553452	1280.97	257.352
186553486	1277.66	261.825
186553519	1274.76	262.362
186553552	1280.64	264.578
186553586	1280.02	262.97
186553619	1282.08	260.792
186553652	1280.35	257.751
186553686	1289.43	255.932
186553719	1286.27	256.496
186553752	1282.44	254.313
186553786	1284.8	253.103
186553819	1284.15	251.776
186553852	1286.03	253.25
186553885	1289.17	251.732
186553919	1203.7	258.511
186553952	905.85	295.106
186553985	768.785	337.912
186554019	773.264	346.994
186554052	773.48	349.639
186554085	770.953	354.41
186554085	770.953	354.41
186554085	770.953	354.41
186554185	776.534	356.357
186554219	777.438	355.884
186554230	778.801	353.561
186554252	781.504	357.573
186554263	781.779	357.557
186554285	782.81	358.801
186554296	781.564	357.312
186554319	774.708	359.401
186554330	775.63	360.874
186554352	775.565	361.045
186554363	775.346	359.98
186554385	781.586	361.451
186554396	783.259	360.934
186554418	783.632	363.104
186554430	784.439	364.666
186554452	783.729	367.587
186554463	783.187	368.948
186554485	782.459	370.802
186554496	781.524	371.263
186554518	782.901	370.654
186554529	782.938	369.615
186554552	781.508	370.328
186554563	781.898	371.542
186554585	779.408	369.331
186554596	779.05	370.535
186554618	781.737	370.629
186554629	781.438	366.386
186554652	785.003	368.822
186554663	786.539	370.571
186554685	789.2	359.712
186554696	787.837	362.416
186554718	753.115	360.015
186554729	729.225	352.507
186554752	663.746	323.008
186554763	653.406	318.082
186554785	650.099	315.553
186554796	649.961	314.009
186554818	654.93	315.514
186554829	655.493	313.947
186554863	650.199	314.186
186554896	650.543	319.305
186554929	650.837	321.148
186554962	654.012	322.777
186554996	652.798	319.44
186555029	657.878	321.392
186555062	660.247	323.538
186555096	656.551	324.225
186555129	655.999	322.881
186555162	653.978	321.976
186555196	650.527	320.116
186555229	652.984	321.72
186555262	653.263	323.374
186555296	654.963	324.242
186555329	655.463	327.23
186555362	657.808	325.095
186555396	656.88	325.608
186555429	654.583	323.43
186555462	655.627	324.369
186555495	717.981	318.992
186555529	1004.01	320.123
186555562	1207.04	317.598
186555595	1227.08	314.849
186555629	1224.8	317.164
186555662	1220.61	316.657
186555695	1219.34	324.47
186555729	1219.94	323.28
186555762	1223.82	321.569
186555795	1222.34	327.469
186555829	1225.34	324.288
186555862	1217.98	326.973
186555895	1219.12	324.754
186555928	1220.53	323.96
186555962	1223.4	323.135
186555995	1219.39	319.116
186556028	1227.17	315.401
186556062	1224.05	316.711
186556084	1227.21	313.835
186556084	1227.21	313.835
186556084	1227.21	313.835
186556184	1237.55	302.344
186556184	1237.55	302.344
186556184	1237.55	302.344
186556295	573.401	466.94
186556328	578.461	466.466
186556361	568.834	467.527
186556395	573.561	468.383
186556428	575.271	468.046
186556461	572.359	468.443
186556495	572.745	470.057
186556528	576.376	472.785
186556561	577.224	472.239
186556595	574.674	476.959
186556628	578	476.316
186556661	579.762	475.518
186556695	575.513	476.131
186556728	544.794	509.858
186556761	430.279	636.13
186556795	433.529	653.254
186556828	433.142	652.913
186556861	429.785	646.702
186556894	435.939	650.934
186556928	432.043	645.853
186556961	436.62	650.542
186556994	437.872	656.882
186557028	428.02	658.492
186557061	420.823	647.161
186557094	419.71	643.678
186557128	418.757	641.546
186557161	418.131	642.895
186557194	425.099	648.238
186557228	424.424	651.147
186557261	421.036	654.69
186557294	422.375	651.939
186557327	421.942	643.401
186557361	440.712	648.156
186557394	nan	nan
186557427	nan	nan
186557461	nan	nan
186557494	446.916	851.222
186557538	453.552	852.964
186557572	nan	nan
186557605	nan	nan
186557627	nan	nan
186557650	nan	nan
186557698	703.394	1323.14
186557731	703.581	1316.49
186557764	752.843	1192.43
186557797	nan	nan
186557831	nan	nan
186557864	nan	nan
186557897	nan	nan
186557931	nan	nan
186557964	nan	nan
186557997	833.756	446.406
186558031	826.629	447.55
186558064	817.97	449.078
186558086	816.001	449.705
186558086	816.001	449.705
186558086	816.001	449.705
186558197	821.149	464.823
186558230	823.216	468.146
186558264	823.995	468.998
186558297	826.214	471.846
186558330	820.809	470.669
186558364	828.362	473.719
186558397	826.692	472.281
186558430	1054.75	466.288
186558464	1241.52	448.047
186558497	1238.65	458.575
186558530	1234.12	465.494
186558564	1228.29	471.49
186558597	1220.69	484.712
186558630	1220.81	493.952
186558663	1215.89	492.803
186558697	1213.65	503.174
186558730	1211.72	509.99
186558763	1212.3	507.474
186558797	1209.26	508.517
186558830	1164.27	503.357
186558863	856.382	498.529
186558897	710.364	501.538
186558930	726.109	503.958
186558963	720.739	504.453
186558997	714.883	513.797
186559030	714.168	508.566
186559063	710.822	515.485
186559097	723.883	505.114
186559130	712.206	518.61
186559163	713.694	520.379
186559196	718.569	509.282
186559230	718.458	516.282
186559263	697.227	483.968
186559296	686.265	342.325
186559330	700.588	295.193
186559363	697.814	308.566
186559396	691.651	304.472
186559430	694.734	312.842
186559463	691.736	312.783
186559496	698.276	311.517
186559530	702.574	309.235
186559563	771.999	307.441
186559596	1133.53	295.729
186559629	1285.28	285.446
186559663	1287.21	290.038
186559696	1288.22	282.983
186559729	1286.28	281.515
186559763	1289.43	276.452
186559796	1290.26	268.511
186559829	1292.04	266.513
186559863	1296.12	263.463
186559896	1285.03	264.961
186559929	1024.14	329.903
186559963	750.716	430.009
186559996	652.338	479.052
186560029	657.012	471.231
186560062	659.035	469.409
186560096	654.396	484.399
186560096	654.396	484.399
186560096	654.396	484.399
186560196	658.793	480.537
186560229	662.517	486.413
186560262	640.29	491.775
186560296	416.175	507.394
186560329	399.172	514.556
186560362	404.212	516.962
186560396	403.519	517.988
186560429	409.31	514.385
186560462	400.63	512.578
186560495	402.337	517.782
186560529	400.014	518.011
186560562	400.726	515.234
186560595	404.92	512.648
186560629	407.073	513.395
186560662	406.871	515.755
186560695	406.996	517.717
186560729	409.847	516.096
186560762	408.791	511.213
186560795	411.074	514.671
186560829	407.638	509.293
186560862	628.016	478.014
186560895	721.122	470.171
186560929	720.282	474.675
186560962	717.182	475.472
186560995	723.113	475.389
186561028	720.01	474.126
186561062	723.675	472.867
186561095	727.705	472.087
186561128	721.137	478.653
186561162	627.776	386.587
186561195	614.587	279.408
186561228	617.054	275.426
186561262	613.12	273.855
186561295	617.356	278.178
186561328	617.028	279.384
186561362	619.415	277.693
186561395	620.226	279.626
186561428	423.729	272.312
186561461	387.271	278.037
186561495	381.044	270.932
186561528	383.373	274.665
186561561	385.797	277.685
186561595	383.169	279.683
186561628	381.869	281.542
186561661	384.989	284.902
186561695	386.71	282.944
186561728	388.43	286.79
186561761	502.844	299.266
186561795	832.109	350.467
186561828	1048.39	362.457
186561861	1057.96	361.389
186561894	1058.43	360.275
186561928	1055.73	356.139
186561961	1217.62	368.587
186561994	1327.64	373.888
186562028	1319.02	374.606
186562061	1322.32	368.402
186562083	1318.07	367.747
186562083	1318.07	367.747
186562083	1318.07	367.747
186562194	1317.7	369.592
186562228	1317.87	365.916
186562261	1317.9	363.426
186562294	1323.19	366.013
186562328	1324.26	363.708
186562361	1321.62	362.848
186562394	1323.57	363.777
186562427	1320.6	363.232
186562461	1323.35	361.921
186562494	1319.37	359.926
186562527	1327.75	360.042
186562561	1326.61	363.524
186562594	1322.76	360.002
186562627	1328.24	365.646
186562661	1325.01	367.201
186562694	1320.04	365.87
186562727	1314.08	364.353
186562761	1314.72	361.099
186562794	1319.06	365.31
186562827	1319.16	365.139
186562860	1313.99	358.7
186562894	1316.32	355.756
186562927	1321.11	355.103
186562960	1323.14	347.842
186562994	1322.2	348.81
186563027	1322.87	346.807
186563049	1319.87	345.599
186563060	1321.98	343.461
186563083	1332.06	345.179
186563094	1332.54	346.445
186563116	1328.76	349.392
186563127	1327.43	349.922
186563149	1325.92	353.035
186563160	1323.17	354.751
186563182	1324.27	357.462
186563194	1325.76	355.864
186563216	1317.92	358.295
186563227	1316.66	359.618
186563249	1315.53	351.291
186563260	1315.33	352.416
186563282	1318.84	357.88
186563293	1320.58	357.388
186563316	1213.07	345.871
186563327	1121.92	341.623
186563349	943.43	338.992
186563360	889.174	339.073
186563382	858.035	335.295
186563393	857.731	333.292
186563416	859.299	331.961
186563427	859.878	333.047
186563449	857.367	334.403
186563460	855.385	335.372
186563482	858.025	336.287
186563493	858.06	336.378
186563516	857.438	337.178
186563527	858.147	335.584
186563549	855.488	336.476
186563582	855.298	338.517
186563615	855.111	343.47
186563649	855.498	341.458
186563682	735.851	329.297
186563715	616.062	310.483
186563749	609.394	309.408
186563782	613.405	305.021
186563815	614.086	304.028
186563849	616.422	305.338
186563882	611.649	309.743
186563915	614.441	311.741
186563949	616.081	312.223
186563982	616.517	310.93
186564015	617.924	308.097
186564048	619.707	309.833
186564082	542.762	373.12
186564082	542.762	373.12
186564082	542.762	373.12
186564082	542.762	373.12
186564215	450.609	520.768
186564248	455.133	522.454
186564282	452.628	515.52
186564315	451.861	521.227
186564348	452.823	523.129
186564382	453.941	522.236
186564415	448.51	523.19
186564448	444.917	520.57
186564481	505.596	504.112
186564515	633.818	470.678
186564548	793.245	510.597
186564581	nan	nan
186564615	nan	nan
186564648	820.443	523.731
186564681	819.477	458.061
186564715	818.998	454.334
186564748	824.484	451.67
186564781	827.607	452.814
186564815	825.901	478.308
186564848	nan	nan
186564881	702.625	480.728
186564915	702.674	454.428
186564948	703.085	456.105
186564981	705.041	451.796
186565014	707.364	458.014
186565048	706.901	455.838
186565081	708.042	456.882
186565114	709.329	461.742
186565148	710.415	460.549
186565181	710.999	456.653
186565214	711.401	458.424
186565248	711.101	462.728
186565281	671.183	444.581
186565314	555.636	355.27
186565348	535.679	310.36
186565381	536.443	318.123
186565414	537.008	320.433
186565447	534.432	316.56
186565481	533.559	310.943
186565514	536.486	310.048
186565547	535.689	306.863
186565581	535.435	305.743
186565614	528.74	296.15
186565647	734.851	309.979
186565681	1091.49	283.83
186565714	1270.2	273.495
186565747	1271.47	280.242
186565781	1270.13	281.329
186565814	1264.23	283.553
186565847	1275.97	279.684
186565880	1274.03	275.394
186565914	1268	279.577
186565947	1269.18	276.917
186565980	1271.6	270.152
186566014	1270.57	266.587
186566047	1277.19	264.222
186566080	1275.77	265.56
186566091	1276.74	268.9
186566091	1276.74	268.9
186566091	1276.74	268.9
186566214	946.948	369.772
186566247	708.549	435.398
186566280	685.991	443.293
186566313	687.59	441.185
186566347	688.907	443.836
186566380	690.548	447.218
186566413	690.977	450.068
186566447	692.157	453.499
186566480	691.203	454.717
186566513	693.849	454.331
186566547	693.889	449.335
186566580	698.244	447.044
186566613	697.273	450.492
186566647	694.947	457.09
186566680	694.277	458.265
186566713	693.805	457.173
186566747	692.454	450.938
186566780	692.463	452.751
186566813	692.932	457.655
186566846	697.093	455.183
186566880	695.57	456.843
186566913	698.655	452.197
186566946	698.282	451.945
186566980	695.381	451.77
186567013	696.107	448.695
186567046	695.678	445.382
186567080	695.417	448.958
186567113	695.26	449.756
186567146	696.318	453.538
186567180	698.886	455.264
186567191	699.492	455.731
186567213	699.161	452
186567224	700.344	450.197
186567246	697.081	452.906
186567257	696.942	453.108
186567279	699.069	454.97
186567291	699.707	454.758
186567313	700.997	452.417
186567324	700.956	453.431
186567346	700.061	454.244
186567357	699.102	453.976
186567379	701.733	454.624
186567390	702.648	456.315
186567413	700.915	455.694
186567424	699.999	454.414
186567446	699.719	451.67
186567457	699.539	451.273
186567479	700.582	453.672
186567490	700.675	452.869
186567513	698.402	451.063
186567524	697.676	450.829
186567546	700.678	448.02
186567557	702.564	446.098
186567579	693.07	446.399
186567590	692.775	446.873
186567613	730.893	494.73
186567624	740.719	521.736
186567646	nan	nan
186567657	nan	nan
186567679	nan	nan
[truncated: 46,496 more rows]

[truncated: 14 more sheets: Exp2-sub1, Exp2-sub2, Exp2-sub3, Exp2-sub4, Exp2-sub5, Exp2-sub6, Exp2-sub7, Exp3-sub1, Exp3-sub2, Exp3-sub3, Exp3-sub4, Exp3-sub5, Exp3-sub6, Exp3-sub7]
